# Supplementary material for: Microgravity triggers ferroptosis and accelerates senescence in the MG-63 cell model of osteoblastic cells
Source: NPJ Microgravity. 2023 Dec 16;9:91. doi: 10.1038/s41526-023-00339-3 (PMC10725437; doi:10.1038/s41526-023-00339-3)
Supplement: Supplementary file 2 — Supplementary Data 1 [file 41526_2023_339_MOESM2_ESM.xlsx]

## Sheet: Canonical pathways 1g vs ground
Supplementary Data 1 - Canonical Pathways Analysis (comparison 1g flight vs ground)	-log(B-H p-value)*	Ratio	z-score	Downregulated	Upregulated	No overlap with dataset	Molecules
EIF2 Signaling	26.4	0.247	-5145	171/215 (80%)	33/215 (15%)	11/215 (5%)	AGO3,AKT3,EIF1,EIF2A,EIF3H,EIF3L,HSPA5,PPP1R15A,RAP1A,RPL10,RPL12,RPL13,RPL13A,RPL15,RPL17,RPL18A,RPL21,RPL22,RPL22L1,RPL23A,RPL26,RPL27A,RPL29,RPL30,RPL31,RPL32,RPL34,RPL35A,RPL39,RPL4,RPL41,RPL5,RPL7,RPL9,RPLP1,RPLP2,RPS12,RPS13,RPS15A,RPS16,RPS18,RPS19,RPS20,RPS23,RPS25,RPS3,RPS3A,RPS4X,RPS6,RPS7,RPS9,RPSA,UBA52
Regulation of eIF4 and p70S6K Signaling	6.58	0.145	NaN	129/179 (72%)	42/179 (23%)	8/179 (4%)	AGO3,AKT3,EIF1,EIF2A,EIF3H,EIF3L,EIF4EBP1,ITGA1,MAPK13,RAP1A,RPS12,RPS13,RPS15A,RPS16,RPS18,RPS19,RPS20,RPS23,RPS25,RPS3,RPS3A,RPS4X,RPS6,RPS7,RPS9,RPSA
mTOR Signaling	6.12	0.132	-1414	143/205 (70%)	49/205 (24%)	13/205 (6%)	AKT3,DDIT4,EIF3H,EIF3L,EIF4B,EIF4EBP1,HMOX1,PDGFC,PRKAB2,RAP1A,RHOB,RPS12,RPS13,RPS15A,RPS16,RPS18,RPS19,RPS20,RPS23,RPS25,RPS3,RPS3A,RPS4X,RPS6,RPS7,RPS9,RPSA
Coronavirus Pathogenesis Pathway	6.12	0.134	2746	107/194 (55%)	68/194 (35%)	19/194 (10%)	CXCL8,EEF1A1,EIF2A,FOS,IKBKB,IL6,MAPK13,PTGS2,RPS12,RPS13,RPS15A,RPS16,RPS18,RPS19,RPS20,RPS23,RPS25,RPS3,RPS3A,RPS4X,RPS6,RPS7,RPS9,RPSA,SERPINE1,TGFB1
HIF1α Signaling	3.97	0.113	-1460	126/204 (62%)	53/204 (26%)	25/204 (12%)	ADM,AKT3,CAMK2B,CAMK4,CCNG2,CHP1,EIF4EBP1,HK2,HMOX1,HSPA1A/HSPA1B,HSPA5,HSPA6,IGF2,IL6,MAP2K6,MMP2,PDGFC,RAP1A,RPS6,SAT1,SERPINE1,SLC2A1,TGFB1
Pulmonary Fibrosis Idiopathic Signaling Pathway	3.87	0.0932	-2043	172/322 (53%)	115/322 (36%)	35/322 (11%)	ACVR2B,ADAMTS1,AKT3,CAV1,CCN4,COL12A1,COL1A1,COL1A2,COL3A1,COL5A2,EIF4EBP1,FGF18,FGFR4,FN1,FOS,FZD6,FZD8,HES1,IL11RA,IL6,MAP2K6,MAPK13,MMP2,PDGFC,PTEN,RAP1A,SERPINE1,TERC,TGFB1,THBS1
Ferroptosis Signaling Pathway	3.08	0.126	-0.5	77/127 (61%)	40/127 (31%)	10/127 (8%)	ANGPTL4,CHAC1,DPP4,EIF2A,FDFT1,GPX4,H2BC26,H2BC5,HMOX1,HSPB1,LINC00472,PRKAB2,RAP1A,SAT1,SLC7A11,SQSTM1
Tumor Microenvironment Pathway	2.92	0.107	-3300	102/178 (57%)	47/178 (26%)	29/178 (16%)	AKT3,COL1A1,COL1A2,COL3A1,CSF2,CXCL8,CXCR4,FGF18,FN1,FOS,IGF2,IL6,MMP2,PDGFC,PTGS2,RAP1A,SLC2A1,TGFB1,TNC
CSDE1 Signaling Pathway	2.92	0.182	-1667	31/55 (56%)	20/55 (36%)	4/55 (7%)	AGO3,AKT3,FN1,FOS,PTEN,RPL9,SDC4,SNAI2,TGFB1,TNC
IL-10 Signaling	2.85	0.113	-1698	68/151 (45%)	50/151 (33%)	33/151 (22%)	AKT3,BHLHE40,BMP2,CCN4,CDKN2D,CREB5,DDIT4,DUSP1,FOS,HLA-DOB,HMOX1,IKBKB,IL33,IL6,MAP2K6,MAPK13,PRKAB2
Wound Healing Signaling Pathway	2.69	0.0924	-1279	116/238 (49%)	69/238 (29%)	53/238 (22%)	ACVR2B,COL12A1,COL1A1,COL1A2,COL3A1,COL5A2,CSF2,CXCL8,FN1,FOS,IKBKB,IL33,IL6,LAMA2,LAMB3,MAP2K6,PDGFC,RAP1A,SNAI2,TGFB1,TNFRSF11B,TRPA1
IL-17A Signaling in Fibroblasts	2.66	0.14	-1732	46/86 (53%)	30/86 (35%)	10/86 (12%)	COL1A1,COL1A2,COL3A1,CSF2,FN1,FOS,IKBKB,IL6,LOX,MAPK13,P4HA2,TGFB1
FAT10 Cancer Signaling Pathway	2.63	0.18	-0.333	26/50 (52%)	21/50 (42%)	3/50 (6%)	ACKR3,ACVR2B,AKT3,CXCR4,EEF1A1,IKBKB,IL6,TGFB1,TNFRSF11B
Protein Kinase A Signaling	2.54	0.0761	-0.577	219/394 (56%)	122/394 (31%)	53/394 (13%)	ADCY7,AKAP12,CAMK2B,CHP1,CREB5,DUSP1,DUSP2,DUSP5,DUSP6,ENPP1,EYA2,FICD,GNB3,GNG2,GNG4,H1-10,H1-2,H1-3,PDE1C,PLCB4,PLCE1,PPP1R3C,PTEN,PTGS2,PTPN13,PTPRE,PTPRQ,PYGL,RAP1A,TGFB1
Apelin Cardiac Fibroblast Signaling Pathway	2.37	0.261	-0.816	13/23 (57%)	6/23 (26%)	4/23 (17%)	AKT3,APLN,IL6,PRKAB2,SERPINE1,TGFB1
Cardiac Hypertrophy Signaling (Enhanced)	2.3	0.0681	-0.707	264/529 (50%)	183/529 (35%)	82/529 (16%)	ACVR2B,ADCY7,AKT3,CAMK2B,CHP1,CSF2,CXCL8,EIF4EBP1,ENPP1,FGF18,FGFR4,FICD,FZD6,FZD8,GNB3,GNG2,GNG4,HSPB1,IKBKB,IL11RA,IL13RA2,IL27RA,IL33,IL6,ITGA1,MAP2K6,MAPK13,PDE1C,PLCB4,PLCE1,PTEN,PTGS2,RAP1A,RPS6,TGFB1,TNFRSF11B
Activin Inhibin Signaling Pathway	2.3	0.0909	-1147	87/209 (42%)	77/209 (37%)	45/209 (22%)	ACVR2B,AKT3,COL1A1,COL1A2,COL3A1,CXCR4,FOS,FOSB,IKBKB,IL33,IL6,MAP2K6,MAPK13,MMP2,PTGS2,SERPINE1,SNAI2,TGFB1,TNFRSF11B
Regulation of the Epithelial Mesenchymal Transition by Growth Factors Pathway	2.3	0.0938	-0.728	99/192 (52%)	67/192 (35%)	26/192 (14%)	AKT3,FGF18,FGFR4,FOS,HMGA2,ID2,IKBKB,IL6,MAP2K6,MAPK13,MMP2,PARD6B,PDGFC,RAP1A,SNAI2,TGFB1,TNFRSF11B,TWIST1
ID1 Signaling Pathway	2.1	0.09	-1414	107/200 (54%)	65/200 (33%)	28/200 (14%)	ACVR2B,AKT3,BHLHE40,BMP2,CAV1,FGFR4,FN1,IGF2,IL6,MAPK13,MMP2,PDGFC,PTEN,PTGER4,RAP1A,TGFB1,TGM2,TNFRSF11B
Role of Osteoblasts, Osteoclasts and Chondrocytes in Rheumatoid Arthritis	2.03	0.0856	NaN	90/222 (41%)	95/222 (43%)	37/222 (17%)	ACVR2B,AKT3,BIRC3,BMP2,CHP1,COL1A1,CSF2,CTSK,DKK1,FOS,FZD6,FZD8,IKBKB,IL33,IL6,MAP2K6,NAIP,TGFB1,TNFRSF11B
RAR Activation	2.03	0.0704	0.186	192/412 (47%)	138/412 (33%)	82/412 (20%)	ACVR2B,ADCY7,AKT3,ALDH1A3,CAMK2B,COL1A1,COL1A2,COL3A1,CRABP2,CREB5,CSF2,CXCL8,DKK1,DUSP1,ENPP1,FICD,FOS,IGFBP3,IL33,IL6,KAT2B,MAPK13,MMP2,PDE1C,PTEN,RHOB,SCAND1,TGFB1,TGM2
VDR/RXR Activation	2.03	0.13	NaN	41/77 (53%)	21/77 (27%)	15/77 (19%)	CSF2,GADD45A,HES1,HR,HSD17B2,IGFBP3,IGFBP6,KLF4,SERPINB1,THBD
*	-log(B-H p-value) = 2	<->	B-H p-value =0,01
	-log(B-H p-value) = 3	<->	B-H p-value =0,001
	-log(B-H p-value) = 4	<->	B-H p-value =0,0001
© 2000-2022 QIAGEN. All rights reserved.

## Sheet: EIF2 signaling
Supplementary Data 1 -EIF2 signaling (comparison 1g flight vs ground)
Gene symbol	Entrez Gene Name	Ensembl/Entrez Gene	Base Mean Count	Expr p-value	Log2FC	Location
AGO3	argonaute RISC catalytic component 3	ENSG00000126070	1670.7	2.2e-15	1.005	Cytoplasm
AKT3	AKT serinethreonine kinase 3	ENSG00000117020	1777.64	9.28e-31	-1.335	Cytoplasm
EIF1	eukaryotic translation initiation factor 1	ENSG00000173812	12525.1	9.07e-29	-1.617	Cytoplasm
EIF2A	eukaryotic translation initiation factor 2A	ENSG00000144895	4858.07	1.06e-105	-1.622	Cytoplasm
EIF3H	eukaryotic translation initiation factor 3 subunit H	ENSG00000147677	14333.6	1.15e-65	-1.369	Cytoplasm
EIF3L	eukaryotic translation initiation factor 3 subunit L	ENSG00000100129	4249.51	3.02e-50	-1.187	Cytoplasm
HSPA5	heat shock protein family A (Hsp70) member 5	ENSG00000044574	36810.9	1.05e-10	-1.334	Cytoplasm
PPP1R15A	protein phosphatase 1 regulatory subunit 15A	ENSG00000087074	6322.01	3.94e-05	-1.447	Cytoplasm
RAP1A	RAP1A, member of RAS oncogene family	ENSG00000116473	1387.15	1.06e-31	-1.054	Cytoplasm
RPL4	ribosomal protein L4	ENSG00000174444	23407.4	6.87e-56	-1.205	Cytoplasm
RPL5	ribosomal protein L5	ENSG00000122406	9684.11	4.19e-44	-1.033	Cytoplasm
RPL7	ribosomal protein L7	ENSG00000147604	14341.9	1.75e-32	-1.219	Nucleus
RPL9	ribosomal protein L9	ENSG00000163682	5224.76	3.6e-29	-1.02	Nucleus
RPL10	ribosomal protein L10	ENSG00000147403	8416.12	1.53e-30	-1.004	Cytoplasm
RPL12	ribosomal protein L12	ENSG00000197958	7535.8	6.91e-27	-1.363	Nucleus
RPL13	ribosomal protein L13	ENSG00000167526	9429.49	2.82e-53	-1.212	Nucleus
RPL15	ribosomal protein L15	ENSG00000174748	13769.9	1.4e-61	-1.101	Cytoplasm
RPL17	ribosomal protein L17	ENSG00000265681	5079.41	1.14e-33	-1.086	Cytoplasm
RPL21	ribosomal protein L21	ENSG00000122026	10006.1	1.06e-63	-1.165	Cytoplasm
RPL22	ribosomal protein L22	ENSG00000116251	4388.36	2.93e-40	-1.167	Cytoplasm
RPL26	ribosomal protein L26	ENSG00000161970	13734.8	1.17e-90	-1.395	Cytoplasm
RPL29	ribosomal protein L29	ENSG00000162244	6350.06	2.44e-71	-1.257	Cytoplasm
RPL30	ribosomal protein L30	ENSG00000156482	9839.12	6.25e-60	-1.212	Cytoplasm
RPL31	ribosomal protein L31	ENSG00000071082	3750.78	5.22e-26	-1.135	Cytoplasm
RPL32	ribosomal protein L32	ENSG00000144713	8061.36	6.09e-54	-1.239	Cytoplasm
RPL34	ribosomal protein L34	ENSG00000109475	3810.33	2.7e-107	-1.578	Cytoplasm
RPL39	ribosomal protein L39	ENSG00000198918	3584.68	1.12e-24	-1.136	Cytoplasm
RPL41	ribosomal protein L41	ENSG00000229117	10359.2	4.99e-43	-1.084	Cytoplasm
RPL13A	ribosomal protein L13a	ENSG00000142541	22441.1	2.56e-51	-1.107	Cytoplasm
RPL18A	ribosomal protein L18a	ENSG00000105640	16848.7	2.34e-34	-1.072	Cytoplasm
RPL22L1	ribosomal protein L22 like 1	ENSG00000163584	853.367	1.21e-14	-1.265	Other
RPL23A	ribosomal protein L23a	ENSG00000198242	9249.45	1.07e-41	-1.141	Cytoplasm
RPL27A	ribosomal protein L27a	ENSG00000166441	5303.96	3.63e-19	-1.039	Cytoplasm
RPL35A	ribosomal protein L35a	ENSG00000182899	8907.33	3.83e-38	-1	Cytoplasm
RPLP1	ribosomal protein lateral stalk subunit P1	ENSG00000137818	8818.03	1.54e-32	-1.12	Cytoplasm
RPLP2	ribosomal protein lateral stalk subunit P2	ENSG00000177600	4750.97	1.89e-19	-1.041	Cytoplasm
RPS3	ribosomal protein S3	ENSG00000149273	16939.9	1.15e-28	-1.018	Cytoplasm
RPS6	ribosomal protein S6	ENSG00000137154	26180.1	1.7e-50	-1.326	Cytoplasm
RPS7	ribosomal protein S7	ENSG00000171863	10444.5	4.77e-39	-1.108	Cytoplasm
RPS9	ribosomal protein S9	ENSG00000170889	5813.1	1.14e-31	-1.139	Cytoplasm
RPS12	ribosomal protein S12	ENSG00000112306	4365.75	3.56e-80	-1.275	Cytoplasm
RPS13	ribosomal protein S13	ENSG00000110700	5355.66	1.04e-45	-1.339	Cytoplasm
RPS16	ribosomal protein S16	ENSG00000105193	9988.6	3.04e-22	-1.021	Cytoplasm
RPS18	ribosomal protein S18	ENSG00000231500	31298.1	2.34e-48	-1.158	Cytoplasm
RPS19	ribosomal protein S19	ENSG00000105372	7317.06	2.22e-22	-1.108	Cytoplasm
RPS20	ribosomal protein S20	ENSG00000008988	6850.29	1.92e-42	-1.288	Cytoplasm
RPS23	ribosomal protein S23	ENSG00000186468	13356	2.35e-23	-1.077	Cytoplasm
RPS25	ribosomal protein S25	ENSG00000118181	4793.46	2.71e-57	-1.238	Cytoplasm
RPS15A	ribosomal protein S15a	ENSG00000134419	10146.7	7.55e-40	-1.017	Cytoplasm
RPS3A	ribosomal protein S3A	ENSG00000145425	9758.51	4.23e-76	-1.389	Nucleus
RPS4X	ribosomal protein S4 X-linked	ENSG00000198034	5585.87	3.67e-46	-1.252	Cytoplasm
RPSA	ribosomal protein SA	ENSG00000168028	10687.5	1.1e-15	-1.04	Cytoplasm
UBA52	ubiquitin A-52 residue ribosomal protein fusion product 1	ENSG00000221983	7268.41	3.81e-32	-1.048	Cytoplasm

## Sheet: Coronavirus pathogenesis 
Supplementary Data 1 -Coronavirus pathogenesis (comparison 1g flight vs ground)
Gene symbol	Entrez Gene Name	Ensembl/Entrez Gene	Base Mean Count	Expr p-value	Log2FC	Location
CXCL8	C-X-C motif chemokine ligand 8	ENSG00000169429	22549	8.29e-09	-2.034	Extracellular Space
EEF1A1	eukaryotic translation elongation factor 1 alpha 1	ENSG00000156508	189848	6.01e-82	-1.719	Cytoplasm
EIF2A	eukaryotic translation initiation factor 2A	ENSG00000144895	4858	1.06e-105	-1.622	Cytoplasm
FOS	Fos proto-oncogene, AP-1 transcription factor subunit	ENSG00000170345	402	6.86e-30	-2.261	Nucleus
IKBKB	inhibitor of nuclear factor kappa B kinase subunit beta	ENSG00000104365	2078	2.23e-19	1.125	Cytoplasm
IL6	interleukin 6	ENSG00000136244	219	0.000123	1.503	Extracellular Space
MAPK13	mitogen-activated protein kinase 13	ENSG00000156711	228	3.98e-11	1.606	Cytoplasm
PTGS2	prostaglandin-endoperoxide synthase 2	ENSG00000073756	56610	1.35e-29	2.184	Cytoplasm
RPS3	ribosomal protein S3	ENSG00000149273	16939	1.15e-28	-1.018	Cytoplasm
RPS6	ribosomal protein S6	ENSG00000137154	26180	1.7e-50	-1.326	Cytoplasm
RPS7	ribosomal protein S7	ENSG00000171863	10444	4.77e-39	-1.108	Cytoplasm
RPS9	ribosomal protein S9	ENSG00000170889	5813	1.14e-31	-1.139	Cytoplasm
RPS12	ribosomal protein S12	ENSG00000112306	4365	3.56e-80	-1.275	Cytoplasm
RPS13	ribosomal protein S13	ENSG00000110700	5355	1.04e-45	-1.339	Cytoplasm
RPS16	ribosomal protein S16	ENSG00000105193	9988	3.04e-22	-1.021	Cytoplasm
RPS18	ribosomal protein S18	ENSG00000231500	31298	2.34e-48	-1.158	Cytoplasm
RPS19	ribosomal protein S19	ENSG00000105372	7317	2.22e-22	-1.108	Cytoplasm
RPS20	ribosomal protein S20	ENSG00000008988	6850	1.92e-42	-1.288	Cytoplasm
RPS23	ribosomal protein S23	ENSG00000186468	13355	2.35e-23	-1.077	Cytoplasm
RPS25	ribosomal protein S25	ENSG00000118181	4793	2.71e-57	-1.238	Cytoplasm
RPS15A	ribosomal protein S15a	ENSG00000134419	10146	7.55e-40	-1.017	Cytoplasm
RPS3A	ribosomal protein S3A	ENSG00000145425	9758	4.23e-76	-1.389	Nucleus
RPS4X	ribosomal protein S4 X-linked	ENSG00000198034	5585	3.67e-46	-1.252	Cytoplasm
RPSA	ribosomal protein SA	ENSG00000168028	10687	1.1e-15	-1.04	Cytoplasm
SERPINE1	serpin family E member 1	ENSG00000106366	13780	2.4e-46	-2.308	Extracellular Space
TGFB1	transforming growth factor beta 1	ENSG00000105329	3444	6.04e-10	-1.019	Extracellular Space

## Sheet: Pulmonary Fibrosis Idiopathic
Supplementary Data 1 -Pulmonary Fibrosis Idiopathic (comparison 1g flight vs ground)
Gene symbol	Entrez Gene Name	Ensembl/Entrez Gene	Base Mean Count	Expr p-value	Log2FC	Location
ACVR2B	activin A receptor type 2B	ENSG00000114739	246.375	8.58e-10	1.034	Plasma Membrane
ADAMTS1	ADAM metallopeptidase with thrombospondin type 1 motif 1	ENSG00000154734	2117.26	5.42e-17	1.402	Extracellular Space
AKT3	AKT serinethreonine kinase 3	ENSG00000117020	1777.64	9.28e-31	-1.335	Cytoplasm
CAV1	caveolin 1	ENSG00000105974	11970.2	1.25e-10	-1.035	Plasma Membrane
CCN4	cellular communication network factor 4	ENSG00000104415	121.544	2.92e-13	-3.505	Extracellular Space
COL12A1	collagen type XII alpha 1 chain	ENSG00000111799	4675.13	1.56e-18	-1.148	Extracellular Space
COL1A1	collagen type I alpha 1 chain	ENSG00000108821	30331.1	2.46e-05	-1.231	Extracellular Space
COL1A2	collagen type I alpha 2 chain	ENSG00000164692	27101.7	2.86e-07	-1.383	Extracellular Space
COL3A1	collagen type III alpha 1 chain	ENSG00000168542	37065.1	4.12e-07	-2.28	Extracellular Space
COL5A2	collagen type V alpha 2 chain	ENSG00000204262	8844.13	3.91e-08	-1.58	Extracellular Space
EIF4EBP1	eukaryotic translation initiation factor 4E binding protein 1	ENSG00000187840	3732.06	1.75e-26	-1.544	Cytoplasm
FGF18	fibroblast growth factor 18	ENSG00000156427	163.005	9.83e-06	-1.632	Extracellular Space
FGFR4	fibroblast growth factor receptor 4	ENSG00000160867	3328.04	1.93e-13	-1.02	Plasma Membrane
FN1	fibronectin 1	ENSG00000115414	45336.6	5.51e-16	-1.034	Extracellular Space
FOS	Fos proto-oncogene, AP-1 transcription factor subunit	ENSG00000170345	402.711	6.86e-30	-2.261	Nucleus
FZD6	frizzled class receptor 6	ENSG00000164930	252.928	5.14e-08	1.023	Plasma Membrane
FZD8	frizzled class receptor 8	ENSG00000177283	342.837	2.94e-07	1.133	Plasma Membrane
HES1	hes family bHLH transcription factor 1	ENSG00000114315	309.309	1.56e-09	-1.515	Nucleus
IL6	interleukin 6	ENSG00000136244	219.397	0.000123	1.503	Extracellular Space
IL11RA	interleukin 11 receptor subunit alpha	ENSG00000137070	258.653	4.97e-13	-1.16	Plasma Membrane
MAP2K6	mitogen-activated protein kinase kinase 6	ENSG00000108984	217.504	1.29e-10	-2.055	Cytoplasm
MAPK13	mitogen-activated protein kinase 13	ENSG00000156711	228.467	3.98e-11	1.606	Cytoplasm
MMP2	matrix metallopeptidase 2	ENSG00000087245	24271.3	9.35e-15	-1.277	Extracellular Space
PDGFC	platelet derived growth factor C	ENSG00000145431	1208.73	9.13e-24	-1.1	Extracellular Space
PTEN	phosphatase and tensin homolog	ENSG00000171862	1745.9	1.5e-26	-1.003	Cytoplasm
RAP1A	RAP1A, member of RAS oncogene family	ENSG00000116473	1387.15	1.06e-31	-1.054	Cytoplasm
SERPINE1	serpin family E member 1	ENSG00000106366	13780.9	2.4e-46	-2.308	Extracellular Space
TERC	telomerase RNA component	ENSG00000270141	359.972	4.92e-13	-1.332	Nucleus
TGFB1	transforming growth factor beta 1	ENSG00000105329	3444.51	6.04e-10	-1.019	Extracellular Space
THBS1	thrombospondin 1	ENSG00000137801	15213.4	9.12e-14	1.938	Extracellular Space
