# Supplementary material for: Microgravity triggers ferroptosis and accelerates senescence in the MG-63 cell model of osteoblastic cells
Source: NPJ Microgravity. 2023 Dec 16;9:91. doi: 10.1038/s41526-023-00339-3 (PMC10725437; doi:10.1038/s41526-023-00339-3)
Supplement: Supplementary file 3 — Supplementary Data 2 [file 41526_2023_339_MOESM3_ESM.xlsx]

## Sheet: GO analysis
Supplementary Data 2 - GO enrichment analysis of genes unaltered by microgravity (comparison µg vs 1g flight control)
Analysis Type:	PANTHER Overrepresentation Test (Released 20221013)
Annotation Version and Release Date:	GO Ontology database DOI: 10.5281/zenodo.6799722 Released 2022-07-01
Analyzed List:	upload_1 (Homo sapiens)
Reference List:	Homo sapiens (all genes in database)
Test Type:	FISHER
Correction:	FDR
GO biological process (name of the annotation data category)	Homo sapiens - reference list (20589 genes)	number of mapped genes (7114 genes)	expected value	over (+) representation	Fold Enrichment	Raw P-value (Fisher’s exact test)	False rate discovery (Benjamini-Hochberg procedure)
nuclear-transcribed mRNA catabolic process, nonsense-mediated decay (GO:0000184)	36	29	12.44	+	2.33	9.29E-04	4.15E-02
mitochondrial translation (GO:0032543)	110	85	38.01	+	2.24	5.72E-08	5.94E-06
NADH dehydrogenase complex assembly (GO:0010257)	60	46	20.73	+	2.22	7.73E-05	4.71E-03
mitochondrial respiratory chain complex I assembly (GO:0032981)	60	46	20.73	+	2.22	7.73E-05	4.70E-03
mitochondrial gene expression (GO:0140053)	141	108	48.72	+	2.22	1.32E-09	1.73E-07
regulation of telomere maintenance via telomerase (GO:0032210)	54	41	18.66	+	2.20	2.20E-04	1.19E-02
spliceosomal complex assembly (GO:0000245)	73	54	25.22	+	2.14	3.73E-05	2.46E-03
mitochondrial respiratory chain complex assembly (GO:0033108)	99	72	34.21	+	2.10	2.61E-06	2.15E-04
regulation of telomere maintenance via telomere lengthening (GO:1904356)	62	44	21.42	+	2.05	4.74E-04	2.32E-02
mitochondrial ATP synthesis coupled electron transport (GO:0042775)	91	64	31.44	+	2.04	2.69E-05	1.83E-03
ATP synthesis coupled electron transport (GO:0042773)	91	64	31.44	+	2.04	2.69E-05	1.83E-03
proton motive force-driven mitochondrial ATP synthesis (GO:0042776)	64	45	22.11	+	2.03	3.84E-04	1.95E-02
proton motive force-driven ATP synthesis (GO:0015986)	73	51	25.22	+	2.02	1.78E-04	9.78E-03
positive regulation of telomere maintenance (GO:0032206)	66	46	22.80	+	2.02	4.51E-04	2.23E-02
RNA methylation (GO:0001510)	92	64	31.79	+	2.01	2.92E-05	1.96E-03
RNA splicing, via transesterification reactions (GO:0000375)	247	171	85.34	+	2.00	7.83E-12	1.35E-09
mRNA splicing, via spliceosome (GO:0000398)	243	168	83.96	+	2.00	1.21E-11	1.96E-09
RNA splicing, via transesterification reactions with bulged adenosine as nucleophile (GO:0000377)	243	168	83.96	+	2.00	1.21E-11	1.94E-09
respiratory electron transport chain (GO:0022904)	113	78	39.04	+	2.00	5.68E-06	4.34E-04
regulation of DNA-templated transcription elongation (GO:0032784)	103	71	35.59	+	1.99	1.61E-05	1.16E-03
aerobic electron transport chain (GO:0019646)	86	59	29.72	+	1.99	7.94E-05	4.81E-03
regulation of transcription elongation by RNA polymerase II (GO:0034243)	86	59	29.72	+	1.99	7.94E-05	4.79E-03
translational initiation (GO:0006413)	70	48	24.19	+	1.98	4.27E-04	2.13E-02
regulation of telomere maintenance (GO:0032204)	101	69	34.90	+	1.98	2.01E-05	1.39E-03
oxidative phosphorylation (GO:0006119)	119	81	41.12	+	1.97	4.39E-06	3.43E-04
regulation of translational initiation (GO:0006446)	84	57	29.02	+	1.96	1.40E-04	7.96E-03
ATP biosynthetic process (GO:0006754)	85	57	29.37	+	1.94	1.54E-04	8.67E-03
aerobic respiration (GO:0009060)	159	106	54.94	+	1.93	2.91E-07	2.79E-05
positive regulation of DNA-templated transcription initiation (GO:2000144)	66	44	22.80	+	1.93	9.60E-04	4.27E-02
RNA splicing (GO:0008380)	368	244	127.15	+	1.92	9.31E-15	2.09E-12
purine nucleoside triphosphate biosynthetic process (GO:0009145)	97	64	33.52	+	1.91	8.83E-05	5.29E-03
ribonucleoprotein complex assembly (GO:0022618)	201	132	69.45	+	1.90	2.11E-08	2.31E-06
purine ribonucleoside triphosphate biosynthetic process (GO:0009206)	96	63	33.17	+	1.90	1.16E-04	6.83E-03
ribonucleoprotein complex subunit organization (GO:0071826)	209	137	72.21	+	1.90	1.29E-08	1.46E-06
establishment of protein localization to mitochondrion (GO:0072655)	75	49	25.91	+	1.89	8.77E-04	3.96E-02
cellular respiration (GO:0045333)	190	124	65.65	+	1.89	7.66E-08	7.80E-06
mRNA processing (GO:0006397)	451	294	155.83	+	1.89	8.53E-17	2.52E-14
protein localization to mitochondrion (GO:0070585)	83	54	28.68	+	1.88	3.88E-04	1.96E-02
ribonucleoprotein complex biogenesis (GO:0022613)	449	291	155.14	+	1.88	2.03E-16	5.78E-14
ribonucleoside triphosphate biosynthetic process (GO:0009201)	102	66	35.24	+	1.87	1.22E-04	7.09E-03
regulation of mRNA processing (GO:0050684)	140	90	48.37	+	1.86	6.77E-06	5.13E-04
positive regulation of mRNA catabolic process (GO:0061014)	89	57	30.75	+	1.85	3.99E-04	2.00E-02
nuclear-transcribed mRNA catabolic process (GO:0000956)	102	65	35.24	+	1.84	1.71E-04	9.42E-03
regulation of DNA-templated transcription initiation (GO:2000142)	77	49	26.61	+	1.84	1.03E-03	4.52E-02
mRNA metabolic process (GO:0016071)	607	385	209.73	+	1.84	3.01E-20	1.12E-17
positive regulation of mRNA metabolic process (GO:1903313)	122	77	42.15	+	1.83	5.77E-05	3.66E-03
translation (GO:0006412)	379	238	130.95	+	1.82	1.31E-12	2.63E-10
tRNA modification (GO:0006400)	94	59	32.48	+	1.82	5.38E-04	2.60E-02
ribosome biogenesis (GO:0042254)	303	190	104.69	+	1.81	3.13E-10	4.42E-08
nuclear export (GO:0051168)	133	83	45.95	+	1.81	4.17E-05	2.70E-03
nucleoside triphosphate biosynthetic process (GO:0009142)	114	71	39.39	+	1.80	1.34E-04	7.72E-03
tRNA processing (GO:0008033)	135	84	46.65	+	1.80	3.46E-05	2.31E-03
tRNA metabolic process (GO:0006399)	196	120	67.72	+	1.77	1.40E-06	1.20E-04
regulation of mRNA metabolic process (GO:1903311)	301	184	104.00	+	1.77	2.40E-09	2.98E-07
regulation of mRNA splicing, via spliceosome (GO:0048024)	110	67	38.01	+	1.76	3.68E-04	1.88E-02
RNA modification (GO:0009451)	179	109	61.85	+	1.76	4.89E-06	3.80E-04
RNA processing (GO:0006396)	868	526	299.92	+	1.75	2.77E-24	1.50E-21
electron transport chain (GO:0022900)	167	101	57.70	+	1.75	1.59E-05	1.15E-03
positive regulation of chromosome organization (GO:2001252)	106	64	36.63	+	1.75	5.58E-04	2.68E-02
peptide biosynthetic process (GO:0043043)	408	246	140.97	+	1.75	1.09E-11	1.81E-09
positive regulation of translation (GO:0045727)	146	88	50.45	+	1.74	6.08E-05	3.83E-03
negative regulation of translation (GO:0017148)	170	102	58.74	+	1.74	1.84E-05	1.29E-03
regulation of mRNA catabolic process (GO:0061013)	181	108	62.54	+	1.73	1.30E-05	9.46E-04
mRNA catabolic process (GO:0006402)	126	75	43.54	+	1.72	2.51E-04	1.32E-02
rRNA processing (GO:0006364)	223	132	77.05	+	1.71	1.60E-06	1.36E-04
regulation of RNA splicing (GO:0043484)	181	107	62.54	+	1.71	1.73E-05	1.23E-03
negative regulation of cellular macromolecule biosynthetic process (GO:2000113)	190	112	65.65	+	1.71	1.11E-05	8.19E-04
mRNA transport (GO:0051028)	138	81	47.68	+	1.70	2.40E-04	1.27E-02
proteasome-mediated ubiquitin-dependent protein catabolic process (GO:0043161)	347	203	119.90	+	1.69	4.85E-09	5.72E-07
internal peptidyl-lysine acetylation (GO:0018393)	132	77	45.61	+	1.69	3.32E-04	1.70E-02
regulation of RNA stability (GO:0043487)	175	102	60.47	+	1.69	4.12E-05	2.68E-03
regulation of mRNA stability (GO:0043488)	163	95	56.32	+	1.69	7.53E-05	4.61E-03
energy derivation by oxidation of organic compounds (GO:0015980)	261	152	90.18	+	1.69	5.14E-07	4.72E-05
internal protein amino acid acetylation (GO:0006475)	134	78	46.30	+	1.68	3.56E-04	1.82E-02
histone acetylation (GO:0016573)	126	73	43.54	+	1.68	5.90E-04	2.81E-02
rRNA metabolic process (GO:0016072)	254	147	87.76	+	1.67	1.15E-06	9.99E-05
ncRNA processing (GO:0034470)	413	239	142.70	+	1.67	4.10E-10	5.74E-08
DNA-templated transcription elongation (GO:0006354)	185	107	63.92	+	1.67	3.60E-05	2.39E-03
peptidyl-lysine acetylation (GO:0018394)	135	77	46.65	+	1.65	6.46E-04	3.01E-02
nucleocytoplasmic transport (GO:0006913)	248	141	85.69	+	1.65	3.51E-06	2.81E-04
nuclear transport (GO:0051169)	248	141	85.69	+	1.65	3.51E-06	2.79E-04
RNA localization (GO:0006403)	190	108	65.65	+	1.65	5.78E-05	3.66E-03
negative regulation of cellular amide metabolic process (GO:0034249)	192	109	66.34	+	1.64	4.83E-05	3.08E-03
ATP metabolic process (GO:0046034)	157	89	54.25	+	1.64	3.05E-04	1.58E-02
purine nucleoside triphosphate metabolic process (GO:0009144)	187	106	64.61	+	1.64	6.74E-05	4.18E-03
positive regulation of cellular amide metabolic process (GO:0034250)	173	98	59.78	+	1.64	1.49E-04	8.41E-03
establishment of vesicle localization (GO:0051650)	168	95	58.05	+	1.64	1.62E-04	9.08E-03
RNA transport (GO:0050658)	168	95	58.05	+	1.64	1.62E-04	9.05E-03
nucleic acid transport (GO:0050657)	168	95	58.05	+	1.64	1.62E-04	9.01E-03
ncRNA metabolic process (GO:0034660)	536	302	185.20	+	1.63	1.62E-11	2.57E-09
post-transcriptional regulation of gene expression (GO:0010608)	498	280	172.07	+	1.63	1.18E-10	1.74E-08
regulation of translation (GO:0006417)	410	230	141.66	+	1.62	6.78E-09	7.76E-07
proteasomal protein catabolic process (GO:0010498)	378	212	130.61	+	1.62	2.81E-08	3.04E-06
mitochondrial transport (GO:0006839)	148	83	51.14	+	1.62	6.25E-04	2.94E-02
purine ribonucleoside triphosphate metabolic process (GO:0009205)	182	102	62.89	+	1.62	1.24E-04	7.20E-03
establishment of RNA localization (GO:0051236)	170	95	58.74	+	1.62	2.27E-04	1.22E-02
peptide metabolic process (GO:0006518)	537	299	185.55	+	1.61	6.01E-11	9.06E-09
peptidyl-lysine modification (GO:0018205)	311	173	107.46	+	1.61	7.34E-07	6.58E-05
ribonucleoside triphosphate metabolic process (GO:0009199)	189	105	65.30	+	1.61	1.24E-04	7.18E-03
protein acetylation (GO:0006473)	155	86	53.56	+	1.61	6.19E-04	2.93E-02
vesicle localization (GO:0051648)	179	99	61.85	+	1.60	2.40E-04	1.28E-02
nucleoside triphosphate metabolic process (GO:0009141)	207	114	71.52	+	1.59	8.40E-05	5.05E-03
mitochondrion organization (GO:0007005)	445	245	153.76	+	1.59	8.23E-09	9.35E-07
RNA catabolic process (GO:0006401)	162	89	55.97	+	1.59	6.12E-04	2.90E-02
histone modification (GO:0016570)	365	198	126.12	+	1.57	4.66E-07	4.30E-05
RNA metabolic process (GO:0016070)	1635	885	564.93	+	1.57	2.90E-28	2.07E-25
amide biosynthetic process (GO:0043604)	527	285	182.09	+	1.57	1.75E-09	2.25E-07
nucleobase-containing compound transport (GO:0015931)	225	121	77.74	+	1.56	1.17E-04	6.83E-03
regulation of DNA repair (GO:0006282)	212	114	73.25	+	1.56	2.04E-04	1.11E-02
ubiquitin-dependent protein catabolic process (GO:0006511)	575	309	198.68	+	1.56	5.39E-10	7.49E-08
regulation of proteasomal protein catabolic process (GO:0061136)	194	104	67.03	+	1.55	3.92E-04	1.98E-02
regulation of cellular amide metabolic process (GO:0034248)	469	251	162.05	+	1.55	3.55E-08	3.81E-06
regulation of protein stability (GO:0031647)	333	178	115.06	+	1.55	3.87E-06	3.05E-04
protein acylation (GO:0043543)	195	104	67.38	+	1.54	5.11E-04	2.47E-02
modification-dependent protein catabolic process (GO:0019941)	586	312	202.48	+	1.54	9.36E-10	1.27E-07
modification-dependent macromolecule catabolic process (GO:0043632)	598	317	206.62	+	1.53	1.04E-09	1.38E-07
macromolecule methylation (GO:0043414)	280	148	96.75	+	1.53	4.39E-05	2.82E-03
positive regulation of intracellular transport (GO:0032388)	203	107	70.14	+	1.53	5.11E-04	2.48E-02
cellular macromolecule catabolic process (GO:0044265)	785	413	271.24	+	1.52	4.53E-12	8.37E-10
regulation of cellular macromolecule biosynthetic process (GO:2000112)	493	259	170.34	+	1.52	6.88E-08	7.10E-06
purine ribonucleotide biosynthetic process (GO:0009152)	197	103	68.07	+	1.51	8.58E-04	3.90E-02
regulation of proteolysis involved in protein catabolic process (GO:1903050)	228	119	78.78	+	1.51	3.24E-04	1.67E-02
protein targeting (GO:0006605)	243	126	83.96	+	1.50	3.04E-04	1.58E-02
protein stabilization (GO:0050821)	218	113	75.32	+	1.50	6.06E-04	2.88E-02
protein polyubiquitination (GO:0000209)	230	119	79.47	+	1.50	4.26E-04	2.14E-02
generation of precursor metabolites and energy (GO:0006091)	406	210	140.28	+	1.50	2.87E-06	2.36E-04
purine nucleotide biosynthetic process (GO:0006164)	205	106	70.83	+	1.50	1.06E-03	4.63E-02
proteolysis involved in protein catabolic process (GO:0051603)	647	334	223.55	+	1.49	2.95E-09	3.64E-07
ribose phosphate biosynthetic process (GO:0046390)	219	113	75.67	+	1.49	6.28E-04	2.95E-02
regulation of response to DNA damage stimulus (GO:2001020)	314	162	108.49	+	1.49	4.38E-05	2.82E-03
ribonucleotide biosynthetic process (GO:0009260)	212	109	73.25	+	1.49	1.01E-03	4.44E-02
Golgi vesicle transport (GO:0048193)	290	148	100.20	+	1.48	1.37E-04	7.83E-03
purine-containing compound biosynthetic process (GO:0072522)	216	110	74.63	+	1.47	1.11E-03	4.84E-02
regulation of chromosome organization (GO:0033044)	252	128	87.07	+	1.47	4.71E-04	2.31E-02
gene expression (GO:0010467)	2314	1175	799.54	+	1.47	1.86E-29	1.39E-26
methylation (GO:0032259)	329	167	113.68	+	1.47	6.27E-05	3.90E-03
establishment of protein localization to organelle (GO:0072594)	334	169	115.41	+	1.46	6.96E-05	4.30E-03
cellular macromolecule biosynthetic process (GO:0034645)	773	391	267.09	+	1.46	9.36E-10	1.26E-07
nucleotide biosynthetic process (GO:0009165)	268	135	92.60	+	1.46	4.43E-04	2.21E-02
nucleoside phosphate biosynthetic process (GO:1901293)	270	136	93.29	+	1.46	4.63E-04	2.28E-02
nucleic acid metabolic process (GO:0090304)	2276	1145	786.41	+	1.46	1.79E-27	1.22E-24
macromolecule catabolic process (GO:0009057)	989	496	341.72	+	1.45	1.06E-11	1.77E-09
protein catabolic process (GO:0030163)	756	379	261.22	+	1.45	3.35E-09	4.05E-07
positive regulation of organelle organization (GO:0010638)	508	254	175.53	+	1.45	1.89E-06	1.59E-04
regulation of protein modification by small protein conjugation or removal (GO:1903320)	253	126	87.42	+	1.44	9.01E-04	4.05E-02
intracellular transport (GO:0046907)	1360	672	469.91	+	1.43	1.14E-14	2.53E-12
nucleobase-containing compound metabolic process (GO:0006139)	2825	1393	976.11	+	1.43	4.52E-31	3.93E-28
organophosphate biosynthetic process (GO:0090407)	549	270	189.69	+	1.42	2.35E-06	1.95E-04
positive regulation of cellular catabolic process (GO:0031331)	411	202	142.01	+	1.42	4.62E-05	2.96E-03
cellular nitrogen compound biosynthetic process (GO:0044271)	1588	780	548.69	+	1.42	1.47E-16	4.28E-14
regulation of cellular catabolic process (GO:0031329)	786	386	271.58	+	1.42	1.59E-08	1.77E-06
protein modification by small protein conjugation or removal (GO:0070647)	898	440	310.28	+	1.42	1.82E-09	2.32E-07
regulation of intracellular transport (GO:0032386)	342	167	118.17	+	1.41	3.27E-04	1.68E-02
protein-containing complex organization (GO:0043933)	1423	694	491.68	+	1.41	2.93E-14	6.29E-12
cellular amide metabolic process (GO:0043603)	802	391	277.11	+	1.41	2.14E-08	2.33E-06
peptidyl-amino acid modification (GO:0018193)	882	430	304.75	+	1.41	4.26E-09	5.06E-07
positive regulation of catabolic process (GO:0009896)	513	250	177.25	+	1.41	9.77E-06	7.26E-04
protein modification by small protein conjugation (GO:0032446)	753	366	260.18	+	1.41	8.50E-08	8.60E-06
cellular nitrogen compound metabolic process (GO:0034641)	3573	1735	1234.56	+	1.41	3.80E-37	5.41E-34
intracellular protein transport (GO:0006886)	682	331	235.65	+	1.40	4.05E-07	3.76E-05
regulation of catabolic process (GO:0009894)	987	479	341.03	+	1.40	8.93E-10	1.22E-07
heterocycle metabolic process (GO:0046483)	2999	1455	1036.23	+	1.40	3.74E-30	2.94E-27
cilium assembly (GO:0060271)	322	156	111.26	+	1.40	5.88E-04	2.81E-02
protein-containing complex assembly (GO:0065003)	1270	615	438.82	+	1.40	2.97E-12	5.67E-10
cellular aromatic compound metabolic process (GO:0006725)	3050	1476	1053.85	+	1.40	2.99E-30	2.47E-27
macromolecule biosynthetic process (GO:0009059)	1487	719	513.79	+	1.40	3.98E-14	8.43E-12
cellular macromolecule metabolic process (GO:0044260)	2518	1212	870.03	+	1.39	1.30E-23	6.82E-21
DNA-templated transcription (GO:0006351)	613	295	211.81	+	1.39	3.40E-06	2.75E-04
protein ubiquitination (GO:0016567)	684	329	236.34	+	1.39	8.66E-07	7.63E-05
nucleic acid-templated transcription (GO:0097659)	614	295	212.15	+	1.39	3.46E-06	2.79E-04
regulation of DNA metabolic process (GO:0051052)	541	259	186.93	+	1.39	1.87E-05	1.30E-03
negative regulation of catabolic process (GO:0009895)	326	156	112.64	+	1.38	9.07E-04	4.06E-02
organonitrogen compound biosynthetic process (GO:1901566)	1333	636	460.58	+	1.38	9.61E-12	1.62E-09
nucleobase-containing compound biosynthetic process (GO:0034654)	1007	480	347.94	+	1.38	5.22E-09	6.06E-07
heterocycle biosynthetic process (GO:0018130)	1079	514	372.82	+	1.38	1.55E-09	2.01E-07
RNA biosynthetic process (GO:0032774)	624	297	215.61	+	1.38	5.78E-06	4.40E-04
purine ribonucleotide metabolic process (GO:0009150)	383	181	132.34	+	1.37	6.37E-04	2.97E-02
protein transport (GO:0015031)	1179	555	407.37	+	1.36	1.15E-09	1.52E-07
aromatic compound biosynthetic process (GO:0019438)	1089	512	376.28	+	1.36	6.04E-09	6.96E-07
ribose phosphate metabolic process (GO:0019693)	413	194	142.70	+	1.36	4.96E-04	2.42E-02
purine nucleotide metabolic process (GO:0006163)	396	186	136.83	+	1.36	6.48E-04	3.00E-02
organic cyclic compound metabolic process (GO:1901360)	3292	1544	1137.47	+	1.36	6.26E-27	3.77E-24
positive regulation of macromolecule biosynthetic process (GO:0010557)	1943	910	671.35	+	1.36	3.71E-15	9.09E-13
positive regulation of RNA metabolic process (GO:0051254)	1848	865	638.53	+	1.35	2.43E-14	5.29E-12
organelle localization (GO:0051640)	513	240	177.25	+	1.35	1.16E-04	6.81E-03
macromolecule modification (GO:0043412)	2883	1347	996.15	+	1.35	1.29E-22	5.18E-20
protein localization to organelle (GO:0033365)	694	324	239.79	+	1.35	7.93E-06	5.95E-04
plasma membrane bounded cell projection assembly (GO:0120031)	418	195	144.43	+	1.35	6.29E-04	2.94E-02
positive regulation of nucleobase-containing compound metabolic process (GO:0045935)	2058	960	711.09	+	1.35	1.21E-15	3.16E-13
ribonucleotide metabolic process (GO:0009259)	404	188	139.59	+	1.35	8.55E-04	3.90E-02
cellular biosynthetic process (GO:0044249)	2464	1146	851.37	+	1.35	1.67E-18	5.35E-16
cellular component biogenesis (GO:0044085)	2633	1223	909.77	+	1.34	1.14E-19	3.98E-17
cellular catabolic process (GO:0044248)	1625	754	561.48	+	1.34	5.85E-12	1.05E-09
positive regulation of cellular biosynthetic process (GO:0031328)	2048	949	707.63	+	1.34	7.03E-15	1.67E-12
establishment of protein localization (GO:0045184)	1267	586	437.78	+	1.34	3.06E-09	3.75E-07
organic substance biosynthetic process (GO:1901576)	2534	1172	875.56	+	1.34	2.74E-18	8.41E-16
positive regulation of biosynthetic process (GO:0009891)	2087	964	721.11	+	1.34	8.01E-15	1.85E-12
protein modification process (GO:0036211)	2658	1227	918.40	+	1.34	5.22E-19	1.71E-16
purine-containing compound metabolic process (GO:0072521)	429	198	148.23	+	1.34	8.55E-04	3.91E-02
chromatin organization (GO:0006325)	585	270	202.13	+	1.34	9.49E-05	5.64E-03
establishment of localization in cell (GO:0051649)	1752	808	605.36	+	1.33	2.30E-12	4.50E-10
nucleoside phosphate metabolic process (GO:0006753)	525	242	181.40	+	1.33	2.21E-04	1.19E-02
cell projection assembly (GO:0030031)	430	198	148.58	+	1.33	8.69E-04	3.94E-02
nucleotide metabolic process (GO:0009117)	517	238	178.64	+	1.33	2.75E-04	1.43E-02
positive regulation of nucleic acid-templated transcription (GO:1903508)	1715	789	592.57	+	1.33	6.47E-12	1.15E-09
positive regulation of DNA-templated transcription (GO:0045893)	1715	789	592.57	+	1.33	6.47E-12	1.14E-09
regulation of cellular response to stress (GO:0080135)	709	326	244.98	+	1.33	1.84E-05	1.30E-03
biosynthetic process (GO:0009058)	2603	1194	899.40	+	1.33	8.56E-18	2.58E-15
positive regulation of RNA biosynthetic process (GO:1902680)	1721	789	594.65	+	1.33	1.13E-11	1.84E-09
organonitrogen compound catabolic process (GO:1901565)	1112	509	384.22	+	1.32	1.09E-07	1.09E-05
cellular metabolic process (GO:0044237)	6606	3021	2282.53	+	1.32	1.52E-55	2.38E-51
organelle assembly (GO:0070925)	803	366	277.46	+	1.32	9.98E-06	7.38E-04
nitrogen compound transport (GO:0071705)	1589	724	549.04	+	1.32	2.19E-10	3.16E-08
organic cyclic compound biosynthetic process (GO:1901362)	1216	554	420.16	+	1.32	4.02E-08	4.23E-06
nucleobase-containing small molecule metabolic process (GO:0055086)	595	270	205.59	+	1.31	1.99E-04	1.09E-02
negative regulation of macromolecule biosynthetic process (GO:0010558)	1533	690	529.69	+	1.30	3.50E-09	4.19E-07
organophosphate metabolic process (GO:0019637)	931	419	321.68	+	1.30	5.63E-06	4.33E-04
nitrogen compound metabolic process (GO:0006807)	6710	3015	2318.47	+	1.30	2.00E-49	1.57E-45
macromolecule metabolic process (GO:0043170)	5941	2669	2052.76	+	1.30	2.93E-41	7.67E-38
negative regulation of cellular biosynthetic process (GO:0031327)	1594	716	550.77	+	1.30	1.95E-09	2.45E-07
regulation of organelle organization (GO:0033043)	1189	534	410.83	+	1.30	3.33E-07	3.15E-05
protein localization (GO:0008104)	1919	861	663.06	+	1.30	4.10E-11	6.37E-09
cellular macromolecule localization (GO:0070727)	1925	863	665.13	+	1.30	4.34E-11	6.68E-09
negative regulation of biosynthetic process (GO:0009890)	1624	728	561.13	+	1.30	1.94E-09	2.45E-07
protein metabolic process (GO:0019538)	3920	1756	1354.46	+	1.30	1.31E-23	6.64E-21
localization within membrane (GO:0051668)	541	242	186.93	+	1.29	8.89E-04	4.00E-02
cellular component assembly (GO:0022607)	2394	1070	827.19	+	1.29	1.71E-13	3.54E-11
phosphorus metabolic process (GO:0006793)	1881	839	649.93	+	1.29	1.71E-10	2.51E-08
positive regulation of cellular component organization (GO:0051130)	1054	470	364.18	+	1.29	3.31E-06	2.69E-04
phosphate-containing compound metabolic process (GO:0006796)	1855	827	640.95	+	1.29	2.79E-10	3.97E-08
regulation of macromolecule biosynthetic process (GO:0010556)	3938	1755	1360.67	+	1.29	8.20E-23	3.47E-20
regulation of RNA metabolic process (GO:0051252)	3752	1668	1296.41	+	1.29	4.30E-21	1.68E-18
regulation of nucleobase-containing compound metabolic process (GO:0019219)	4067	1808	1405.25	+	1.29	3.35E-23	1.55E-20
organic substance catabolic process (GO:1901575)	1679	745	580.14	+	1.28	4.97E-09	5.82E-07
phosphorylation (GO:0016310)	918	407	317.19	+	1.28	2.38E-05	1.63E-03
catabolic process (GO:0009056)	1974	875	682.06	+	1.28	1.90E-10	2.75E-08
regulation of cellular biosynthetic process (GO:0031326)	4102	1818	1417.34	+	1.28	7.32E-23	3.28E-20
primary metabolic process (GO:0044238)	7228	3199	2497.45	+	1.28	6.51E-49	3.40E-45
protein phosphorylation (GO:0006468)	719	318	248.43	+	1.28	2.49E-04	1.31E-02
regulation of biosynthetic process (GO:0009889)	4163	1841	1438.42	+	1.28	7.35E-23	3.20E-20
macromolecule localization (GO:0033036)	2345	1037	810.25	+	1.28	3.38E-12	6.32E-10
cellular localization (GO:0051641)	2655	1174	917.37	+	1.28	7.42E-14	1.55E-11
carbohydrate derivative biosynthetic process (GO:1901137)	599	264	206.97	+	1.28	1.01E-03	4.44E-02
positive regulation of transcription by RNA polymerase II (GO:0045944)	1259	554	435.02	+	1.27	1.46E-06	1.25E-04
positive regulation of nitrogen compound metabolic process (GO:0051173)	3174	1394	1096.69	+	1.27	7.06E-16	1.94E-13
cellular response to DNA damage stimulus (GO:0006974)	756	332	261.22	+	1.27	2.62E-04	1.37E-02
positive regulation of cellular metabolic process (GO:0031325)	3122	1370	1078.73	+	1.27	1.77E-15	4.48E-13
negative regulation of cellular metabolic process (GO:0031324)	2264	993	782.27	+	1.27	4.63E-11	7.05E-09
organelle organization (GO:0006996)	3026	1327	1045.56	+	1.27	7.54E-15	1.76E-12
negative regulation of RNA metabolic process (GO:0051253)	1435	629	495.83	+	1.27	3.66E-07	3.41E-05
negative regulation of nucleobase-containing compound metabolic process (GO:0045934)	1562	684	539.71	+	1.27	1.04E-07	1.04E-05
organonitrogen compound metabolic process (GO:1901564)	5013	2182	1732.11	+	1.26	3.68E-25	2.06E-22
regulation of transcription by RNA polymerase II (GO:0006357)	2606	1133	900.44	+	1.26	7.41E-12	1.29E-09
regulation of nucleic acid-templated transcription (GO:1903506)	3456	1501	1194.13	+	1.26	7.40E-16	1.97E-13
regulation of DNA-templated transcription (GO:0006355)	3454	1500	1193.44	+	1.26	7.32E-16	1.98E-13
regulation of RNA biosynthetic process (GO:2001141)	3465	1502	1197.24	+	1.25	1.21E-15	3.11E-13
organic substance metabolic process (GO:0071704)	7697	3336	2659.50	+	1.25	7.51E-45	2.35E-41
metabolic process (GO:0008152)	8131	3519	2809.46	+	1.25	1.71E-48	6.71E-45
negative regulation of gene expression (GO:0010629)	902	390	311.66	+	1.25	1.98E-04	1.08E-02
regulation of cellular metabolic process (GO:0031323)	5647	2437	1951.18	+	1.25	3.02E-27	1.97E-24
cellular component organization or biogenesis (GO:0071840)	5727	2448	1978.82	+	1.24	2.15E-25	1.25E-22
negative regulation of nucleic acid-templated transcription (GO:1903507)	1325	566	457.82	+	1.24	1.62E-05	1.15E-03
negative regulation of DNA-templated transcription (GO:0045892)	1323	565	457.13	+	1.24	1.60E-05	1.15E-03
negative regulation of RNA biosynthetic process (GO:1902679)	1327	566	458.51	+	1.23	1.85E-05	1.29E-03
proteolysis (GO:0006508)	1266	539	437.43	+	1.23	3.67E-05	2.43E-03
regulation of gene expression (GO:0010468)	4855	2064	1677.52	+	1.23	1.71E-19	5.83E-17
organic substance transport (GO:0071702)	1964	833	678.61	+	1.23	2.44E-07	2.36E-05
regulation of nitrogen compound metabolic process (GO:0051171)	5709	2419	1972.60	+	1.23	3.06E-23	1.45E-20
cellular response to stress (GO:0033554)	1599	677	552.49	+	1.23	5.09E-06	3.93E-04
regulation of primary metabolic process (GO:0080090)	5872	2481	2028.92	+	1.22	1.99E-23	9.75E-21
negative regulation of transcription by RNA polymerase II (GO:0000122)	974	410	336.54	+	1.22	7.25E-04	3.34E-02
positive regulation of macromolecule metabolic process (GO:0010604)	3542	1490	1223.85	+	1.22	3.37E-12	6.37E-10
negative regulation of nitrogen compound metabolic process (GO:0051172)	2409	1012	832.37	+	1.22	3.77E-08	4.03E-06
regulation of cellular component biogenesis (GO:0044087)	951	399	328.59	+	1.21	9.96E-04	4.41E-02
cellular component organization (GO:0016043)	5523	2317	1908.33	+	1.21	4.23E-20	1.51E-17
positive regulation of metabolic process (GO:0009893)	3858	1614	1333.03	+	1.21	1.07E-12	2.18E-10
negative regulation of macromolecule metabolic process (GO:0010605)	2764	1144	955.03	+	1.20	4.36E-08	4.56E-06
vesicle-mediated transport (GO:0016192)	1382	571	477.51	+	1.20	2.31E-04	1.24E-02
negative regulation of metabolic process (GO:0009892)	2988	1234	1032.43	+	1.20	1.46E-08	1.63E-06
regulation of macromolecule metabolic process (GO:0060255)	6214	2561	2147.09	+	1.19	1.83E-19	6.11E-17
regulation of cellular component organization (GO:0051128)	2364	974	816.82	+	1.19	1.05E-06	9.22E-05
regulation of metabolic process (GO:0019222)	6754	2773	2333.67	+	1.19	6.15E-21	2.35E-18
regulation of protein metabolic process (GO:0051246)	2587	1059	893.87	+	1.18	8.43E-07	7.47E-05
positive regulation of protein metabolic process (GO:0051247)	1515	616	523.47	+	1.18	4.47E-04	2.22E-02
positive regulation of cellular process (GO:0048522)	5670	2274	1959.12	+	1.16	1.68E-12	3.34E-10
negative regulation of cellular process (GO:0048523)	4732	1884	1635.02	+	1.15	3.20E-09	3.89E-07
positive regulation of biological process (GO:0048518)	6304	2485	2178.19	+	1.14	2.15E-11	3.37E-09
regulation of catalytic activity (GO:0050790)	2373	931	819.93	+	1.14	5.41E-04	2.60E-02
negative regulation of biological process (GO:0048519)	5314	2082	1836.12	+	1.13	1.66E-08	1.83E-06
localization (GO:0051179)	4566	1783	1577.66	+	1.13	7.11E-07	6.40E-05
regulation of signal transduction (GO:0009966)	2989	1162	1032.77	+	1.13	2.51E-04	1.32E-02
transport (GO:0006810)	3840	1486	1326.81	+	1.12	4.11E-05	2.68E-03
establishment of localization (GO:0051234)	3997	1539	1381.06	+	1.11	6.14E-05	3.85E-03
cellular process (GO:0009987)	15044	5650	5198.07	+	1.09	4.77E-27	2.99E-24
biological_process (GO:0008150)	17864	6546	6172.45	+	1.06	2.32E-34	2.60E-31
regulation of cellular process (GO:0050794)	11187	4091	3865.38	+	1.06	3.61E-06	2.86E-04
biological regulation (GO:0065007)	12544	4565	4334.26	+	1.05	1.21E-06	1.04E-04
regulation of biological process (GO:0050789)	11806	4286	4079.26	+	1.05	1.88E-05	1.30E-03

## Sheet: List of unaltered genes
Supplementary Data 2 - List of unaltered genes (comparison µg vs 1g flight control)
ID	Gene symbol	Base Mean Count	log2 Fold Change	pvalue	padj
ENSG00000278233	RNA5-8SN2	42.2218	-0.228494	6.36396e-13	1.50575e-11
ENSG00000259976	AC093010.2	44.4161	0.17891	3.69606e-08	4.28217e-07
ENSG00000274917	RNA5-8SN5	33.4747	0.165716	6.77405e-08	7.56405e-07
ENSG00000253797	UTP14C	34.0268	-0.111472	1.70652e-07	1.78674e-06
ENSG00000109332	UBE2D3	5012.07	0.32471	9.82353e-07	8.95791e-06
ENSG00000073921	PICALM	5365.81	0.329073	8.37573e-06	6.3445e-05
ENSG00000167986	DDB1	7435.33	0.328106	1.17115e-05	8.59178e-05
ENSG00000100813	ACIN1	3618.89	-0.322124	1.72631e-05	0.000122268
ENSG00000116962	NID1	6052.43	-0.300271	2.12375e-05	0.000147261
ENSG00000055917	PUM2	3479.83	0.259111	2.42058e-05	0.000165381
ENSG00000215301	DDX3X	6574.91	0.299733	2.73057e-05	0.000183742
ENSG00000059122	FLYWCH1	2364.48	-0.323316	3.42082e-05	0.000225233
ENSG00000135317	SNX14	1734.64	0.285236	3.8871e-05	0.000253007
ENSG00000114331	ACAP2	3703.31	0.316979	3.89315e-05	0.00025324
ENSG00000141627	DYM	961.099	0.328572	3.98811e-05	0.000258514
ENSG00000198752	CDC42BPB	2031.51	-0.322667	4.04958e-05	0.00026225
ENSG00000144357	UBR3	2461.09	0.245748	4.19183e-05	0.000270522
ENSG00000089280	FUS	7188.14	-0.267377	4.36341e-05	0.000280711
ENSG00000118705	RPN2	6813.45	-0.306291	5.52587e-05	0.000347636
ENSG00000129824	RPS4Y1	9767.23	0.237044	5.57469e-05	0.000350062
ENSG00000171720	HDAC3	1479.38	-0.314121	5.62097e-05	0.00035286
ENSG00000169967	MAP3K2	3088.84	0.321151	6.35407e-05	0.000394411
ENSG00000135932	CAB39	3853.92	-0.320593	7.02472e-05	0.000431465
ENSG00000068796	KIF2A	2416.47	-0.300566	7.16541e-05	0.000438922
ENSG00000074416	MGLL	7871.97	-0.32373	8.00351e-05	0.000484038
ENSG00000125691	RPL23	12156.7	0.276061	8.04159e-05	0.000486054
ENSG00000185164	NOMO2	8354.87	0.267318	8.79162e-05	0.000527508
ENSG00000128989	ARPP19	4578.78	-0.280692	8.88617e-05	0.00053239
ENSG00000152795	HNRNPDL	4275.17	0.318422	9.34672e-05	0.000558026
ENSG00000164944	VIRMA	2746.32	0.297105	0.000101658	0.000601322
ENSG00000138767	CNOT6L	1425.04	0.314695	0.000104504	0.0006162
ENSG00000163811	WDR43	2027.34	0.314857	0.000105784	0.000622849
ENSG00000128585	MKLN1	2052.83	0.312794	0.000106664	0.000627809
ENSG00000185236	RAB11B	3272.72	0.286904	0.000109246	0.00064139
ENSG00000120733	KDM3B	3244.1	-0.259708	0.0001113	0.000651022
ENSG00000075711	DLG1	2756.25	-0.274481	0.000125006	0.000723753
ENSG00000113013	HSPA9	10766.5	0.32877	0.000131677	0.000758524
ENSG00000086232	EIF2AK1	3329.39	0.319775	0.000138986	0.000796373
ENSG00000108424	KPNB1	12527.4	-0.277518	0.000141143	0.000807656
ENSG00000092199	HNRNPC	11990.2	0.241678	0.000156393	0.000883511
ENSG00000117523	PRRC2C	12336.3	0.283524	0.00016325	0.00091694
ENSG00000079805	DNM2	4212.07	-0.282671	0.000164846	0.000924384
ENSG00000108819	PPP1R9B	2309.39	-0.329084	0.000172862	0.000965371
ENSG00000135018	UBQLN1	3767.78	0.26153	0.000174613	0.000974351
ENSG00000061987	MON2	1841.09	0.285381	0.000180498	0.00100391
ENSG00000152749	GPR180	1116.79	-0.30802	0.000186707	0.00103592
ENSG00000181090	EHMT1	1371.98	-0.327037	0.000199469	0.0010981
ENSG00000205302	SNX2	1286.5	0.316741	0.000200722	0.00110381
ENSG00000066117	SMARCD1	1858.49	-0.308594	0.000204609	0.00112157
ENSG00000126698	DNAJC8	2053.36	-0.326887	0.000206034	0.00112878
ENSG00000091164	TXNL1	933.488	0.305733	0.00020802	0.00113844
ENSG00000142541	RPL13A	22441.1	0.265118	0.000210775	0.00115203
ENSG00000239264	TXNDC5	7032.56	-0.292236	0.000211079	0.00115297
ENSG00000204463	BAG6	5415.18	0.277163	0.000227627	0.00123193
ENSG00000197077	KIAA1671	1922.78	0.293473	0.000227778	0.00123214
ENSG00000135387	CAPRIN1	12167.9	-0.278699	0.000236889	0.00127465
ENSG00000088812	ATRN	1042.36	0.303926	0.000237848	0.0012788
ENSG00000143337	TOR1AIP1	1933.94	0.318295	0.000244933	0.00131241
ENSG00000104341	LAPTM4B	3297.61	-0.312036	0.00024928	0.00133327
ENSG00000145741	BTF3	6747.85	0.30096	0.000250321	0.00133744
ENSG00000185787	MORF4L1	5395.37	0.291273	0.000258199	0.00137487
ENSG00000182831	C16orf72	7954.42	0.302301	0.00027246	0.0014407
ENSG00000163655	GMPS	5354.06	-0.305565	0.000277957	0.00146785
ENSG00000048707	VPS13D	1910.94	-0.282389	0.000288331	0.0015164
ENSG00000198843	SELENOT	1698.98	-0.302025	0.000292371	0.00153607
ENSG00000049656	CLPTM1L	2055.37	-0.301433	0.000293227	0.00153978
ENSG00000100852	ARHGAP5	1547.13	0.297364	0.000293454	0.00154058
ENSG00000122741	DCAF10	1336.27	0.289003	0.000301487	0.00157749
ENSG00000136636	KCTD3	1871.57	-0.315323	0.000312071	0.00162664
ENSG00000124155	PIGT	3073.15	-0.307388	0.000313711	0.00163477
ENSG00000009307	CSDE1	19261.1	0.276541	0.000315123	0.00164171
ENSG00000065154	OAT	1904.17	0.295525	0.000316085	0.00164589
ENSG00000197756	RPL37A	9331.58	0.301437	0.000335811	0.00173494
ENSG00000233927	RPS28	11199.4	0.315584	0.000347185	0.00178694
ENSG00000136527	TRA2B	5132.03	-0.319637	0.000353517	0.00181543
ENSG00000077147	TM9SF3	5141.83	0.310073	0.000363408	0.00186109
ENSG00000143742	SRP9	4207.26	-0.322022	0.000366481	0.00187496
ENSG00000102531	FNDC3A	3047.96	0.281789	0.000376702	0.00191958
ENSG00000128595	CALU	10407.9	0.212352	0.000381878	0.00194209
ENSG00000132716	DCAF8	2925.72	0.258586	0.000384144	0.00195071
ENSG00000101246	ARFRP1	1112.55	-0.320213	0.000388519	0.00197016
ENSG00000111142	METAP2	1708.51	0.296147	0.000390984	0.00198072
ENSG00000214022	REPIN1	1545.15	0.274776	0.000403699	0.00203889
ENSG00000178209	PLEC	80925.6	-0.286238	0.000420966	0.00211515
ENSG00000140983	RHOT2	2078.65	-0.32156	0.000431134	0.00215926
ENSG00000057608	GDI2	5225.28	0.300973	0.000438964	0.00219482
ENSG00000070831	CDC42	6011.82	-0.290236	0.000442135	0.0022096
ENSG00000183291	SELENOF	2936.21	0.270368	0.000447456	0.00223347
ENSG00000158711	ELK4	7429.8	0.280035	0.000454859	0.0022649
ENSG00000111596	CNOT2	1472.84	0.290572	0.000462586	0.00229779
ENSG00000119537	KDSR	1448.02	0.321308	0.00046961	0.00232423
ENSG00000112062	MAPK14	1624.68	-0.29866	0.000475061	0.00234837
ENSG00000166167	BTRC	724.638	0.29311	0.000483598	0.00238425
ENSG00000116747	RO60	4189.93	0.272388	0.000512506	0.00251166
ENSG00000146842	TMEM209	1057.99	0.315293	0.000517689	0.00253222
ENSG00000119335	SET	11478.3	-0.23503	0.000525533	0.00256568
ENSG00000122591	FAM126A	3042.95	0.324161	0.000539003	0.00262644
ENSG00000008018	PSMB1	1904.88	0.299656	0.000548465	0.00266747
ENSG00000204120	GIGYF2	2475.57	0.24281	0.00055263	0.00268518
ENSG00000166326	TRIM44	5189.03	0.221495	0.000561985	0.00272611
ENSG00000101577	LPIN2	1346.07	0.298043	0.00056371	0.00273383
ENSG00000124767	GLO1	21955.6	-0.308719	0.000566097	0.00274475
ENSG00000073584	SMARCE1	2464.99	-0.317763	0.000567414	0.00275049
ENSG00000134882	UBAC2	1207.37	0.326897	0.000569373	0.00275868
ENSG00000198242	RPL23A	9249.45	0.282402	0.000571455	0.00276811
ENSG00000085449	WDFY1	2268.68	0.269945	0.000579285	0.00279876
ENSG00000110958	PTGES3	7837.23	-0.268069	0.000583677	0.00281666
ENSG00000079950	STX7	953.668	0.295076	0.000584445	0.00281871
ENSG00000115756	HPCAL1	4431.16	0.27987	0.000592968	0.00285343
ENSG00000131100	ATP6V1E1	1841.83	0.321316	0.000594918	0.00286147
ENSG00000110514	MADD	1528.44	0.29696	0.0005993	0.00287985
ENSG00000132676	DAP3	2432.09	0.273838	0.000612477	0.0029349
ENSG00000077721	UBE2A	977.842	-0.297105	0.000613332	0.00293831
ENSG00000187605	TET3	2624.29	0.313068	0.000623574	0.00298459
ENSG00000100227	POLDIP3	2159.12	-0.270127	0.000628657	0.00300541
ENSG00000130175	PRKCSH	13435.4	0.22087	0.000634059	0.00302813
ENSG00000163159	VPS72	1041.91	0.322108	0.000637268	0.00304019
ENSG00000160932	LY6E	8026.07	-0.307377	0.000645184	0.00307366
ENSG00000071626	DAZAP1	2665.47	-0.306	0.000649381	0.00309294
ENSG00000072803	FBXW11	3227.34	0.315896	0.000650995	0.00309991
ENSG00000100731	PCNX1	1838.35	0.324895	0.000655356	0.00311632
ENSG00000008282	SYPL1	1928.76	0.321214	0.000675043	0.00319954
ENSG00000122203	KIAA1191	3180.33	0.327418	0.000678777	0.00321575
ENSG00000100028	SNRPD3	1780.56	-0.319393	0.000680029	0.0032202
ENSG00000126214	KLC1	1793.22	-0.306088	0.000683339	0.00323214
ENSG00000131876	SNRPA1	1237.37	0.318506	0.000685466	0.00323995
ENSG00000122299	ZC3H7A	2007.97	-0.238014	0.000690747	0.00325886
ENSG00000157193	LRP8	2014.96	-0.320789	0.000691991	0.00326327
ENSG00000109111	SUPT6H	3491.13	0.234575	0.000695411	0.00327563
ENSG00000172775	PSME3IP1	3342.17	-0.293603	0.000715227	0.00336034
ENSG00000115364	MRPL19	1764.52	-0.278642	0.000724447	0.00339526
ENSG00000162368	CMPK1	3553.41	0.288065	0.000724455	0.00339526
ENSG00000142192	APP	12206.3	0.202626	0.000724335	0.00339526
ENSG00000196865	NHLRC2	1724.28	-0.31586	0.000738878	0.00345732
ENSG00000124226	RNF114	3546.87	0.281695	0.00074531	0.00348423
ENSG00000163870	TPRA1	1656.52	0.278786	0.000748062	0.00349391
ENSG00000135926	TMBIM1	2553.93	0.301312	0.000747994	0.00349391
ENSG00000110321	EIF4G2	25762.6	-0.308985	0.000751743	0.00350768
ENSG00000161021	MAML1	2386.72	0.290643	0.000770718	0.00358258
ENSG00000175727	MLXIP	3160.92	0.307315	0.00079593	0.00368973
ENSG00000141424	SLC39A6	2099.5	0.24423	0.00080598	0.00373294
ENSG00000168883	USP39	1139.54	-0.328418	0.000813584	0.00376561
ENSG00000008952	SEC62	3142.76	0.258635	0.000817021	0.00377981
ENSG00000188612	SUMO2	3617.24	-0.305688	0.000821085	0.00379518
ENSG00000139154	AEBP2	1522.63	0.269516	0.000852579	0.00392834
ENSG00000080371	RAB21	2051.21	0.307864	0.000861782	0.00396375
ENSG00000105401	CDC37	4100.55	0.329623	0.000891458	0.0040886
ENSG00000169189	NSMCE1	882.704	0.30908	0.000896031	0.00410538
ENSG00000135486	HNRNPA1	12804.2	0.198861	0.000908522	0.00415806
ENSG00000111300	NAA25	1900.97	0.253083	0.000908994	0.00415929
ENSG00000205765	C5orf51	1541.43	0.253562	0.000912344	0.00417368
ENSG00000147687	TATDN1	974.287	0.314699	0.000914394	0.00418213
ENSG00000125484	GTF3C4	2497.61	0.318935	0.000930569	0.00424568
ENSG00000114030	KPNA1	4561.75	-0.231701	0.000930783	0.00424571
ENSG00000168036	CTNNB1	5585.2	-0.267117	0.000933437	0.00425498
ENSG00000119865	CNRIP1	862.784	-0.303326	0.000950822	0.00432556
ENSG00000164896	FASTK	862.325	-0.322746	0.000968177	0.00439487
ENSG00000115084	SLC35F5	2620.91	0.3215	0.000968201	0.00439487
ENSG00000180817	PPA1	2333.32	0.288217	0.000988253	0.00447004
ENSG00000166439	RNF169	2783.01	0.218994	0.00101066	0.00456434
ENSG00000239306	RBM14	2307.78	-0.319049	0.00101464	0.00458028
ENSG00000107816	LZTS2	1925.1	-0.258381	0.0010156	0.00458361
ENSG00000167461	RAB8A	3110.29	-0.305868	0.00103295	0.00465679
ENSG00000140718	FTO	5309.84	0.206063	0.00103931	0.00468341
ENSG00000147140	NONO	5800.81	-0.266609	0.00103973	0.00468398
ENSG00000197006	METTL9	2066.29	0.258457	0.00105018	0.00472478
ENSG00000163902	RPN1	11560.6	0.19002	0.00105308	0.004734
ENSG00000103356	EARS2	1395.97	0.319028	0.00105475	0.00473838
ENSG00000115355	CCDC88A	3558.1	-0.278659	0.00105474	0.00473838
ENSG00000150459	SAP18	1805.52	0.288081	0.00107632	0.00482471
ENSG00000148634	HERC4	3510.51	-0.293211	0.00109686	0.00490287
ENSG00000122406	RPL5	9684.11	0.235247	0.00111348	0.00496955
ENSG00000065000	AP3D1	3821.04	0.278491	0.00113655	0.005067
ENSG00000149428	HYOU1	6324.26	0.319211	0.00119626	0.00530777
ENSG00000155903	RASA2	1424.14	0.297246	0.00120459	0.0053413
ENSG00000144231	POLR2D	1020.99	-0.324365	0.00120993	0.00536262
ENSG00000101337	TM9SF4	2118.38	0.231167	0.00122443	0.00542104
ENSG00000188846	RPL14	4981.46	0.309992	0.00123362	0.00545702
ENSG00000104408	EIF3E	10332.1	0.189666	0.00125773	0.00555111
ENSG00000001036	FUCA2	1936.94	-0.282602	0.00126847	0.00559308
ENSG00000148334	PTGES2	776.375	-0.308341	0.00128082	0.00564265
ENSG00000079387	SENP1	960.039	-0.303888	0.00129077	0.00568161
ENSG00000188529	SRSF10	3340.99	-0.275351	0.00130243	0.00572186
ENSG00000169504	CLIC4	14787.6	0.319549	0.00130547	0.00573355
ENSG00000104915	STX10	1502.26	-0.310375	0.00135665	0.00592702
ENSG00000131374	TBC1D5	1549.93	-0.231245	0.00140052	0.00609918
ENSG00000119396	RAB14	3245.09	0.324146	0.00141253	0.00614105
ENSG00000160216	AGPAT3	3992.31	-0.275148	0.00151026	0.00650655
ENSG00000111144	LTA4H	1208.17	0.303708	0.00151575	0.0065261
ENSG00000030066	NUP160	2642.19	-0.271237	0.00152602	0.00656619
ENSG00000141646	SMAD4	2156.28	0.30988	0.00153289	0.00659019
ENSG00000164323	CFAP97	1654.96	0.28154	0.00153423	0.00659459
ENSG00000130985	UBA1	4416.72	-0.241026	0.00155389	0.0066679
ENSG00000189067	LITAF	1853.78	-0.24769	0.00156112	0.00669332
ENSG00000119414	PPP6C	1186.79	0.274824	0.0015704	0.00672626
ENSG00000196591	HDAC2	2971.23	-0.237233	0.00159498	0.00681853
ENSG00000175826	CTDNEP1	2430.26	0.278643	0.00160158	0.00684103
ENSG00000197056	ZMYM1	840.302	-0.31615	0.00160242	0.00684317
ENSG00000265241	RBM8A	2454.43	-0.292656	0.0016079	0.00686516
ENSG00000005483	KMT2E	1370.82	0.310084	0.00163603	0.00697073
ENSG00000136271	DDX56	1303.95	-0.291123	0.00166416	0.00707295
ENSG00000122257	RBBP6	3142.74	0.267251	0.00167764	0.00711398
ENSG00000140740	UQCRC2	3302.81	0.228849	0.00171134	0.00724789
ENSG00000134744	TUT4	1950.51	0.255127	0.00171499	0.00725884
ENSG00000126067	PSMB2	3414.73	-0.305503	0.00172015	0.00727771
ENSG00000150403	TMCO3	1918.32	-0.241715	0.00173298	0.00732139
ENSG00000204406	MBD5	966.612	-0.273672	0.00173407	0.00732346
ENSG00000037757	MRI1	656.563	-0.329061	0.001741	0.00734769
ENSG00000169375	SIN3A	2158.81	-0.289595	0.00174468	0.00736021
ENSG00000042286	AIFM2	470.384	0.322656	0.00175807	0.00741305
ENSG00000169813	HNRNPF	3309.28	0.251833	0.00176823	0.00745188
ENSG00000059573	ALDH18A1	2288.21	0.32423	0.00178047	0.00749731
ENSG00000152556	PFKM	988.7	-0.322476	0.00180507	0.00758998
ENSG00000105879	CBLL1	586.529	0.319692	0.00182111	0.00764497
ENSG00000177383	MAGEF1	786.048	0.304247	0.00184575	0.00773402
ENSG00000028203	VEZT	923.389	0.285452	0.00185568	0.00776769
ENSG00000121774	KHDRBS1	4988.49	-0.296778	0.00185653	0.00776965
ENSG00000197386	HTT	1714.31	-0.28875	0.00187922	0.007855
ENSG00000063244	U2AF2	3784.58	-0.299944	0.00188149	0.00786288
ENSG00000276232	AC006064.5	59.2454	0.259967	0.0018885	0.00789057
ENSG00000184640	SEPTIN9	15145.1	-0.291901	0.00189071	0.00789818
ENSG00000084693	AGBL5	894.693	-0.321817	0.0019129	0.0079714
ENSG00000170832	USP32	2161.2	0.246332	0.00192803	0.00803119
ENSG00000159593	NAE1	863.687	-0.285215	0.00193895	0.0080668
ENSG00000134250	NOTCH2	9786.12	-0.311784	0.00198395	0.008239
ENSG00000175203	DCTN2	1529.34	-0.289055	0.00201852	0.00837236
ENSG00000163714	U2SURP	3739.18	-0.315974	0.00203942	0.00845222
ENSG00000139645	ANKRD52	4184.53	-0.28891	0.00205274	0.00849709
ENSG00000175115	PACS1	1766.03	-0.308872	0.00205944	0.00852034
ENSG00000169567	HINT1	3263.81	-0.237044	0.0020596	0.00852034
ENSG00000163468	CCT3	6064.05	-0.302972	0.00207146	0.00856077
ENSG00000082641	NFE2L1	6177.99	0.212256	0.00207718	0.00857229
ENSG00000107566	ERLIN1	1119.72	-0.294069	0.00208713	0.00860294
ENSG00000161013	MGAT4B	3898.23	-0.238392	0.00209007	0.00861333
ENSG00000174780	SRP72	2904.69	0.26385	0.00209948	0.00864342
ENSG00000100519	PSMC6	1061.3	0.284567	0.00211026	0.00868259
ENSG00000064999	ANKS1A	2672.5	0.308581	0.00213784	0.00877492
ENSG00000112996	MRPS30	1749.3	0.324072	0.00217057	0.0089039
ENSG00000179295	PTPN11	5923.38	-0.276208	0.00217886	0.00893076
ENSG00000151576	QTRT2	953.085	-0.30854	0.00221326	0.00905475
ENSG00000048649	RSF1	1844.13	0.296662	0.0022288	0.00909725
ENSG00000102225	CDK16	1495.87	-0.290577	0.00224062	0.00913977
ENSG00000160767	FAM189B	2250.9	-0.299488	0.00224027	0.00913977
ENSG00000144580	CNOT9	2677.91	-0.257013	0.0022628	0.00921583
ENSG00000142166	IFNAR1	1475.46	0.311399	0.00227724	0.00926725
ENSG00000112695	COX7A2	1347.54	0.320699	0.00230483	0.00936096
ENSG00000113712	CSNK1A1	9593.84	0.208461	0.00232607	0.00943971
ENSG00000101182	PSMA7	3404.02	-0.273974	0.00234017	0.00948567
ENSG00000184863	RBM33	2179	0.290363	0.00240683	0.00970942
ENSG00000136891	TEX10	1175.17	0.265683	0.00248766	0.00999755
ENSG00000254986	DPP3	943.07	-0.323027	0.00249872	0.0100272
ENSG00000111727	HCFC2	648.823	-0.322078	0.0025038	0.0100436
ENSG00000148672	GLUD1	3502.1	-0.255755	0.0025176	0.0100911
ENSG00000134371	CDC73	2196.4	0.221494	0.00253234	0.0101482
ENSG00000108654	DDX5	11271	-0.273419	0.00254987	0.0102124
ENSG00000185591	SP1	5340.11	0.2766	0.00257873	0.010318
ENSG00000137710	RDX	3456.78	-0.245589	0.00258117	0.0103257
ENSG00000134440	NARS1	2916.91	0.270499	0.0026544	0.0105835
ENSG00000107140	TESK1	3044.97	0.292109	0.00273659	0.0108711
ENSG00000139117	CPNE8	892.732	0.322254	0.00276027	0.0109439
ENSG00000140848	CPNE2	866.976	-0.287591	0.00276105	0.0109449
ENSG00000104218	CSPP1	1117.27	-0.287452	0.00280387	0.0110888
ENSG00000128951	DUT	1197.12	-0.277854	0.00281896	0.0111442
ENSG00000110841	PPFIBP1	3799.32	0.269616	0.00284999	0.0112539
ENSG00000198160	MIER1	1294.57	0.273604	0.00285392	0.0112672
ENSG00000177889	UBE2N	1726.91	-0.252679	0.00289289	0.0114013
ENSG00000142186	SCYL1	2176.76	0.307366	0.00291949	0.0115014
ENSG00000054267	ARID4B	1551.94	0.279307	0.00296774	0.0116604
ENSG00000100225	FBXO7	1724.8	0.260934	0.00298937	0.0117296
ENSG00000143771	CNIH4	1231.58	-0.25354	0.00299563	0.0117497
ENSG00000100065	CARD10	667.903	-0.303607	0.0030451	0.0119027
ENSG00000100030	MAPK1	3539.49	-0.263011	0.00309671	0.0120722
ENSG00000069345	DNAJA2	2477.86	0.261861	0.00311514	0.0121348
ENSG00000145868	FBXO38	1485.04	0.310191	0.0031264	0.0121718
ENSG00000178127	NDUFV2	1382.45	0.22376	0.00313957	0.0122207
ENSG00000213639	PPP1CB	6321.58	0.305087	0.00316294	0.0123
ENSG00000153560	UBP1	1446.98	-0.299321	0.0031692	0.012322
ENSG00000122390	NAA60	1229.37	-0.286386	0.00321408	0.0124823
ENSG00000183283	DAZAP2	3168.92	0.260832	0.003214	0.0124823
ENSG00000179091	CYC1	2926.04	-0.259114	0.00322337	0.012516
ENSG00000137413	TAF8	623.526	-0.317535	0.00324896	0.0126058
ENSG00000105576	TNPO2	4920.51	-0.205189	0.00325252	0.0126164
ENSG00000178719	GRINA	7519.26	0.242655	0.00325447	0.01262
ENSG00000113068	PFDN1	1670.17	-0.320456	0.00326015	0.0126396
ENSG00000100296	THOC5	1025.76	-0.286408	0.00328859	0.0127378
ENSG00000147459	DOCK5	4838.7	0.279749	0.0033101	0.0128094
ENSG00000154582	ELOC	1140.63	0.266892	0.00331878	0.0128402
ENSG00000107862	GBF1	4084.78	0.326893	0.0033315	0.0128845
ENSG00000170275	CRTAP	4039.87	-0.283043	0.00335552	0.0129604
ENSG00000115421	PAPOLG	708.662	0.320656	0.00339145	0.0130917
ENSG00000110711	AIP	604.438	0.294166	0.00341837	0.0131835
ENSG00000140382	HMG20A	913.721	0.32994	0.00342499	0.0132038
ENSG00000162337	LRP5	2474.07	-0.221552	0.00344093	0.0132553
ENSG00000153310	CYRIB	2144.03	-0.280176	0.00346743	0.0133398
ENSG00000158773	USF1	782.562	-0.293092	0.00349016	0.0134121
ENSG00000109929	SC5D	1177.59	0.30091	0.0035026	0.0134524
ENSG00000130338	TULP4	1820.45	-0.292706	0.00352418	0.0135301
ENSG00000141905	NFIC	7278.42	-0.281653	0.00355557	0.0136359
ENSG00000185651	UBE2L3	2403.34	-0.234344	0.00357549	0.0137066
ENSG00000130396	AFDN	2186.47	0.306431	0.00359175	0.0137574
ENSG00000161904	LEMD2	688.523	0.312957	0.00359976	0.0137816
ENSG00000185024	BRF1	531.598	-0.288247	0.00360859	0.0138102
ENSG00000173674	EIF1AX	3216.39	-0.249442	0.00362623	0.0138726
ENSG00000062194	GPBP1	1907.13	0.235291	0.00365129	0.0139502
ENSG00000136875	PRPF4	1423.42	-0.30917	0.00365571	0.0139645
ENSG00000101193	GID8	1222.45	0.236433	0.00367518	0.014031
ENSG00000197601	FAR1	1316.5	-0.329721	0.00368026	0.0140478
ENSG00000128908	INO80	941.558	0.283964	0.00373061	0.0142188
ENSG00000118363	SPCS2	1545.87	0.287692	0.00375427	0.0142877
ENSG00000186448	ZNF197	459.387	0.32818	0.00375988	0.0143064
ENSG00000166886	NAB2	1102.59	0.302981	0.00379116	0.0143987
ENSG00000204231	RXRB	4120.9	0.268417	0.00379073	0.0143987
ENSG00000164031	DNAJB14	1076.87	0.250825	0.00380451	0.014444
ENSG00000001497	LAS1L	612.772	-0.326674	0.00382402	0.01451
ENSG00000181163	NPM1	23701.3	0.248738	0.00388514	0.0147174
ENSG00000100216	TOMM22	1584.74	-0.307225	0.0039379	0.0149035
ENSG00000141696	P3H4	1131.61	0.298548	0.00393886	0.0149044
ENSG00000090054	SPTLC1	1890.73	0.29675	0.00394619	0.0149266
ENSG00000101363	MANBAL	1053.01	-0.28445	0.00398873	0.0150708
ENSG00000101558	VAPA	2679.33	0.242352	0.00398977	0.015072
ENSG00000196821	ILRUN	1996.64	0.305606	0.00401517	0.0151595
ENSG00000165392	WRN	1405.22	0.230824	0.00403306	0.0152187
ENSG00000127022	CANX	38441.7	0.212413	0.00406245	0.0153127
ENSG00000071127	WDR1	4149.3	-0.322508	0.00406653	0.0153224
ENSG00000131873	CHSY1	2099.75	-0.23684	0.00414879	0.0156037
ENSG00000174748	RPL15	13769.9	0.186467	0.00414844	0.0156037
ENSG00000226419	SLC16A1-AS1	886.314	-0.23767	0.00416426	0.0156458
ENSG00000169592	INO80E	1458.65	-0.25494	0.0041659	0.0156479
ENSG00000092148	HECTD1	3828.41	0.226151	0.00417573	0.0156791
ENSG00000164880	INTS1	3409.05	-0.243101	0.00429231	0.0160756
ENSG00000186350	RXRA	2296.51	-0.32114	0.00429592	0.0160803
ENSG00000169895	SYAP1	1671.62	0.240489	0.00437122	0.0163412
ENSG00000126746	ZNF384	1373.15	0.307474	0.0043904	0.0164069
ENSG00000276293	PIP4K2B	1930.62	-0.268723	0.00440812	0.0164611
ENSG00000087191	PSMC5	1449.1	-0.303925	0.00442215	0.0165105
ENSG00000244405	ETV5	3237.92	-0.327514	0.00449488	0.0167394
ENSG00000053254	FOXN3	717.648	-0.314691	0.00452302	0.0168289
ENSG00000169710	FASN	13101	-0.24911	0.00459628	0.0170705
ENSG00000172977	KAT5	641.328	0.253237	0.0046147	0.0171273
ENSG00000104774	MAN2B1	2369.59	-0.238773	0.00461443	0.0171273
ENSG00000178177	LCORL	758.624	-0.322211	0.00461746	0.0171305
ENSG00000188636	RTL6	2922.71	0.271765	0.00464095	0.0172021
ENSG00000138095	LRPPRC	4697.59	0.171576	0.00466983	0.0172935
ENSG00000132003	ZSWIM4	1909.9	0.259028	0.0046935	0.0173686
ENSG00000125870	SNRPB2	779.011	0.301416	0.00474367	0.0175226
ENSG00000156599	ZDHHC5	2191.15	-0.234813	0.00475212	0.0175475
ENSG00000170348	TMED10	4049.17	0.223835	0.00475807	0.0175663
ENSG00000120948	TARDBP	4804.05	-0.162466	0.00478619	0.0176637
ENSG00000065548	ZC3H15	1779.71	0.290516	0.00481177	0.0177358
ENSG00000169100	SLC25A6	7930.52	-0.254616	0.00483441	0.0178096
ENSG00000159461	AMFR	8150.33	-0.206124	0.00484156	0.0178264
ENSG00000100316	RPL3	16799	0.260833	0.00485242	0.0178631
ENSG00000160752	FDPS	1503.23	0.312116	0.00490161	0.0180086
ENSG00000111647	UHRF1BP1L	1761.54	0.213945	0.00491275	0.0180431
ENSG00000198604	BAZ1A	1191.46	-0.326645	0.00493612	0.0181224
ENSG00000196943	NOP9	950.985	-0.307257	0.0049627	0.0182102
ENSG00000161671	EMC10	1841.63	0.217305	0.00497306	0.0182417
ENSG00000143870	PDIA6	9123.26	-0.170423	0.00500195	0.0183378
ENSG00000164338	UTP15	648.21	-0.308123	0.00503001	0.0184242
ENSG00000198265	HELZ	2989.68	0.272079	0.00504254	0.0184602
ENSG00000168575	SLC20A2	1730.88	-0.301472	0.00506333	0.0185264
ENSG00000146247	PHIP	3188.68	-0.203071	0.00511788	0.0187126
ENSG00000198954	KIFBP	685.106	-0.315521	0.00512678	0.0187384
ENSG00000140575	IQGAP1	9565.05	0.20637	0.00512952	0.0187451
ENSG00000113163	CERT1	767.073	0.274658	0.00516617	0.0188689
ENSG00000167930	FAM234A	2738.57	0.213195	0.00516913	0.0188764
ENSG00000227345	PARG	528.952	-0.317754	0.00517265	0.0188859
ENSG00000156171	DRAM2	1510.3	0.270318	0.00519771	0.0189672
ENSG00000167658	EEF2	33079.5	0.208992	0.00522311	0.0190531
ENSG00000149532	CPSF7	2670.88	-0.228233	0.00525668	0.0191585
ENSG00000078070	MCCC1	355.09	0.329483	0.00526133	0.0191653
ENSG00000167815	PRDX2	2683.5	-0.312	0.0052613	0.0191653
ENSG00000123064	DDX54	1871.55	-0.271248	0.00526392	0.0191713
ENSG00000123213	NLN	1968.81	-0.244231	0.00528622	0.0192422
ENSG00000140694	PARN	1823.03	0.204411	0.00529861	0.0192771
ENSG00000115652	UXS1	635.645	-0.289955	0.00530097	0.0192788
ENSG00000074201	CLNS1A	1167.22	0.217596	0.00535152	0.0194316
ENSG00000143748	NVL	586.515	-0.303209	0.00535352	0.0194354
ENSG00000173517	PEAK1	2576.97	-0.269712	0.00539861	0.0195852
ENSG00000107021	TBC1D13	599.203	-0.307115	0.00544928	0.0197318
ENSG00000160783	PMF1	1048.9	-0.312731	0.00544727	0.0197318
ENSG00000079246	XRCC5	8106.71	-0.229175	0.00544954	0.0197318
ENSG00000044115	CTNNA1	11327.8	-0.227766	0.0054496	0.0197318
ENSG00000155463	OXA1L	914.858	-0.277804	0.00546288	0.0197624
ENSG00000115241	PPM1G	1624.23	-0.291975	0.00551484	0.0199223
ENSG00000075618	FSCN1	7848.36	-0.286994	0.00555874	0.0200561
ENSG00000177034	MTX3	2596.18	-0.246112	0.0056174	0.0202499
ENSG00000165684	SNAPC4	626.156	-0.290441	0.0056538	0.0203632
ENSG00000111880	RNGTT	828.049	-0.288856	0.00572307	0.0205762
ENSG00000130939	UBE4B	1805.4	-0.202286	0.00572397	0.0205762
ENSG00000135900	MRPL44	541.699	0.278281	0.00572847	0.0205887
ENSG00000143621	ILF2	5529.02	-0.234164	0.00573221	0.0205951
ENSG00000187147	RNF220	1209.18	-0.277545	0.00578193	0.0207518
ENSG00000180008	SOCS4	1040.34	-0.274501	0.00578922	0.0207743
ENSG00000241685	ARPC1A	1189.65	-0.31673	0.00579038	0.0207748
ENSG00000121741	ZMYM2	1880.64	-0.220666	0.00583601	0.0209202
ENSG00000054611	TBC1D22A	629.123	0.268137	0.00584587	0.0209519
ENSG00000111481	COPZ1	3450.16	0.227946	0.00586927	0.02101
ENSG00000144043	TEX261	2367.31	-0.178781	0.00594298	0.0212409
ENSG00000060339	CCAR1	1440.71	-0.263375	0.00595735	0.0212844
ENSG00000147533	GOLGA7	1800.45	0.236545	0.00596143	0.0212884
ENSG00000241973	PI4KA	2139.16	-0.220585	0.00596096	0.0212884
ENSG00000148248	SURF4	8948.12	0.254904	0.00598798	0.021364
ENSG00000101639	CEP192	1117.37	-0.284627	0.00599582	0.0213883
ENSG00000119760	SUPT7L	812.579	0.284904	0.00601238	0.0214389
ENSG00000101189	MRGBP	1193.8	-0.301082	0.00601314	0.0214389
ENSG00000111961	SASH1	1603.1	-0.319156	0.00602384	0.0214733
ENSG00000254999	BRK1	1107.89	0.301902	0.00605809	0.0215841
ENSG00000003393	ALS2	1199.06	-0.22122	0.00606501	0.0216003
ENSG00000136051	WASHC4	2215.93	0.309234	0.00607799	0.02164
ENSG00000085511	MAP3K4	878.313	-0.308191	0.0061043	0.0217185
ENSG00000164300	SERINC5	1136.63	0.291928	0.00616245	0.0218988
ENSG00000189171	S100A13	910.405	0.29052	0.00619007	0.0219741
ENSG00000228474	OST4	1511.93	0.299764	0.00622019	0.0220772
ENSG00000140632	GLYR1	2051.58	-0.220023	0.00625411	0.0221822
ENSG00000160294	MCM3AP	3637.38	-0.223878	0.0062668	0.0222193
ENSG00000163104	SMARCAD1	783.69	0.277071	0.00627463	0.0222396
ENSG00000157107	FCHO2	611.101	0.294391	0.00628239	0.0222594
ENSG00000162408	NOL9	1568.73	-0.275722	0.00631405	0.0223639
ENSG00000137074	APTX	581.06	-0.266767	0.00636491	0.0225129
ENSG00000106153	CHCHD2	5646.31	0.327605	0.00639533	0.0225931
ENSG00000181827	RFX7	1154.84	-0.273938	0.00640718	0.0226311
ENSG00000055130	CUL1	1183.33	0.24511	0.0064164	0.0226559
ENSG00000187555	USP7	4490.9	0.237704	0.00646232	0.0227944
ENSG00000173726	TOMM20	6357.25	0.19138	0.00647527	0.0228323
ENSG00000254004	ZNF260	718.833	-0.286247	0.0065356	0.0230133
ENSG00000240230	COX19	404.397	0.321796	0.00658722	0.0231572
ENSG00000131051	RBM39	6578.31	0.323198	0.00658839	0.0231572
ENSG00000121297	TSHZ3	1031.25	-0.32525	0.0066103	0.0232245
ENSG00000163597	SNHG16	5374.55	0.239975	0.00662084	0.0232535
ENSG00000133884	DPF2	2360.9	0.204916	0.00665423	0.0233468
ENSG00000122545	SEPTIN7	4129.46	-0.187588	0.00667411	0.0233965
ENSG00000177156	TALDO1	1605.28	0.246495	0.00667859	0.0234082
ENSG00000159346	ADIPOR1	3860.6	0.324634	0.00671763	0.0235209
ENSG00000117859	OSBPL9	583.841	0.283636	0.00680604	0.0237826
ENSG00000181826	RELL1	781.089	-0.31493	0.00681937	0.0238242
ENSG00000172845	SP3	3460.95	0.237997	0.00683613	0.0238665
ENSG00000115641	FHL2	3479.59	0.262587	0.00684919	0.0239039
ENSG00000106460	TMEM106B	1452.14	0.329023	0.00688104	0.024001
ENSG00000127191	TRAF2	707.43	-0.326943	0.00690228	0.0240643
ENSG00000154845	PPP4R1	1049.19	-0.314735	0.00693349	0.024157
ENSG00000110931	CAMKK2	1540.09	-0.235986	0.00693515	0.0241587
ENSG00000119685	TTLL5	643.447	-0.289203	0.00694142	0.0241764
ENSG00000164209	SLC25A46	2005.43	0.213957	0.00696759	0.0242552
ENSG00000130159	ECSIT	1629.79	0.259405	0.00699893	0.024356
ENSG00000136273	HUS1	639.778	0.272771	0.00706178	0.0245497
ENSG00000168906	MAT2A	10221.5	-0.317888	0.00707939	0.0246025
ENSG00000196586	MYO6	1476.86	0.203564	0.0070956	0.0246505
ENSG00000138834	MAPK8IP3	3577.31	0.271754	0.00710053	0.0246635
ENSG00000104412	EMC2	509.498	0.315261	0.00713427	0.0247429
ENSG00000108848	LUC7L3	3972.43	0.314768	0.007138	0.0247517
ENSG00000147679	UTP23	2753.57	0.187381	0.00719546	0.0249425
ENSG00000141741	MIEN1	690.128	0.313078	0.00720422	0.0249686
ENSG00000118200	CAMSAP2	3803.63	0.193572	0.00720798	0.024969
ENSG00000121579	NAA50	8060.67	-0.178365	0.00720719	0.024969
ENSG00000127838	PNKD	411.697	0.314129	0.00723799	0.0250687
ENSG00000029363	BCLAF1	5896.35	-0.181791	0.00729757	0.0252452
ENSG00000185163	DDX51	622.979	0.325077	0.00730787	0.0252766
ENSG00000260565	ERVK13-1	1014.85	-0.321083	0.00737304	0.0254762
ENSG00000077235	GTF3C1	5023.49	-0.203648	0.0074326	0.0256646
ENSG00000244462	RBM12	3355.1	-0.192019	0.00747672	0.0258083
ENSG00000189079	ARID2	1461.2	-0.308263	0.00756415	0.0260618
ENSG00000155254	MARVELD1	1619.41	-0.209887	0.00764991	0.0263263
ENSG00000109519	GRPEL1	599.122	0.281885	0.00766092	0.0263553
ENSG00000101266	CSNK2A1	4078.84	0.224776	0.00769328	0.0264578
ENSG00000102974	CTCF	1053.47	-0.270486	0.00770282	0.0264861
ENSG00000068650	ATP11A	971.614	0.229954	0.00772104	0.026534
ENSG00000099995	SF3A1	5613.91	0.287684	0.00772194	0.026534
ENSG00000244754	N4BP2L2	2879.95	0.1969	0.00772415	0.0265372
ENSG00000132591	ERAL1	875.668	-0.285131	0.00773119	0.0265525
ENSG00000164054	SHISA5	3446.23	0.271944	0.00775114	0.0266121
ENSG00000166225	FRS2	993.777	0.271992	0.00775764	0.0266255
ENSG00000005194	CIAPIN1	1751.03	-0.21705	0.00775766	0.0266255
ENSG00000132970	WASF3	2440.04	0.237366	0.0077849	0.0267101
ENSG00000107758	PPP3CB	651.305	-0.303316	0.00779151	0.0267283
ENSG00000155287	SLC25A28	392.368	0.328027	0.00780879	0.0267786
ENSG00000145495	MARCHF6	5205.12	0.250496	0.00782343	0.0268243
ENSG00000035928	RFC1	1841.02	-0.202291	0.00786138	0.0269409
ENSG00000069248	NUP133	1437.85	-0.235495	0.00787304	0.0269718
ENSG00000163430	FSTL1	21099.6	0.227839	0.00789967	0.0270495
ENSG00000070476	ZXDC	1073.44	0.317858	0.00791928	0.0271012
ENSG00000142168	SOD1	2152.54	-0.238896	0.00792594	0.0271168
ENSG00000172380	GNG12	7854.31	-0.230605	0.00795353	0.0272012
ENSG00000170677	SOCS6	816.516	0.299771	0.00797015	0.0272408
ENSG00000184787	UBE2G2	2948.96	-0.23546	0.00801845	0.027376
ENSG00000264364	DYNLL2	1588.71	-0.315695	0.00806047	0.0274944
ENSG00000073536	NLE1	975.014	0.304311	0.00806233	0.0274962
ENSG00000081154	PCNP	3181.52	0.236176	0.00808945	0.0275749
ENSG00000115145	STAM2	1066.28	0.237494	0.00818737	0.0278623
ENSG00000173480	ZNF417	445.497	0.323697	0.00821211	0.0279373
ENSG00000136193	SCRN1	4253.65	-0.285277	0.00823151	0.027994
ENSG00000165983	PTER	459.124	-0.321947	0.00823897	0.0280147
ENSG00000101346	POFUT1	2657.15	-0.273645	0.00824064	0.0280157
ENSG00000164715	LMTK2	669.528	0.27712	0.00826766	0.0280982
ENSG00000165733	BMS1	1225.35	0.312319	0.00838834	0.0284753
ENSG00000123992	DNPEP	1120.01	0.230628	0.00844427	0.0286178
ENSG00000162813	BPNT1	453.379	-0.295785	0.0085345	0.0288568
ENSG00000117411	B4GALT2	1844.27	-0.212149	0.00858066	0.0289698
ENSG00000170144	HNRNPA3	6013.99	-0.17528	0.00859559	0.0290011
ENSG00000166847	DCTN5	3116.89	-0.2904	0.00863514	0.0291153
ENSG00000125779	PANK2	601.284	-0.302494	0.00865516	0.0291733
ENSG00000078246	TULP3	1593.05	0.263404	0.00866082	0.0291875
ENSG00000108559	NUP88	1084.72	-0.28704	0.00872427	0.0293772
ENSG00000066697	MSANTD3	1554.43	0.266866	0.00878443	0.0295361
ENSG00000183011	NAA38	806.821	-0.277061	0.00879507	0.0295622
ENSG00000115207	GTF3C2	1370.36	-0.229165	0.00880811	0.0296012
ENSG00000169045	HNRNPH1	11560.3	0.217674	0.00884274	0.0296894
ENSG00000149480	MTA2	2189.27	-0.256986	0.00885154	0.0297081
ENSG00000165699	TSC1	1715.98	0.204905	0.00888835	0.0297926
ENSG00000053371	AKR7A2	653.403	-0.277903	0.00889405	0.0298069
ENSG00000159111	MRPL10	940.003	0.316514	0.00891768	0.0298714
ENSG00000166295	ANAPC16	858.16	0.246597	0.00893691	0.0299211
ENSG00000174197	MGA	1185.2	-0.267577	0.00895439	0.0299698
ENSG00000114744	COMMD2	1050.03	-0.28528	0.00899238	0.0300813
ENSG00000187720	THSD4	750.184	0.293524	0.00902997	0.0301637
ENSG00000115875	SRSF7	1794.35	-0.208698	0.00905552	0.0302244
ENSG00000150938	CRIM1	5484.21	-0.302295	0.00909089	0.0303326
ENSG00000107672	NSMCE4A	375.143	-0.31285	0.00909355	0.0303365
ENSG00000115657	ABCB6	977.485	-0.320747	0.00914211	0.0304687
ENSG00000100353	EIF3D	4959.42	0.240337	0.00915104	0.0304886
ENSG00000175970	UNC119B	1498.76	0.285471	0.00915619	0.0304958
ENSG00000101608	MYL12A	3274.02	0.189756	0.00919401	0.0306019
ENSG00000205323	SARNP	534.617	0.327831	0.00922732	0.0306978
ENSG00000181666	ZNF875	664.993	0.273595	0.00923185	0.0307079
ENSG00000149716	LTO1	410.44	-0.310909	0.00926946	0.030818
ENSG00000116918	TSNAX	1332.64	0.218508	0.00929747	0.0309011
ENSG00000132952	USPL1	767.888	0.26898	0.00930589	0.030924
ENSG00000108443	RPS6KB1	1108.75	0.270488	0.00931463	0.0309481
ENSG00000161091	MFSD12	536.56	0.298314	0.00932771	0.0309815
ENSG00000196535	MYO18A	1365.57	-0.307914	0.00935907	0.0310655
ENSG00000157593	SLC35B2	8734.03	-0.208044	0.00937657	0.0311085
ENSG00000103769	RAB11A	2337.45	0.227702	0.00942269	0.0312463
ENSG00000196305	IARS1	6519.32	0.233106	0.00943559	0.031284
ENSG00000287562	AL109615.4	1461.38	-0.295054	0.0095077	0.031462
ENSG00000241837	ATP5PO	1406.3	-0.274567	0.00960227	0.0317442
ENSG00000106615	RHEB	1569.19	0.271154	0.00960943	0.0317627
ENSG00000101986	ABCD1	721.478	-0.295031	0.0096145	0.0317744
ENSG00000174839	DENND6A	454.163	0.309937	0.0096416	0.0318485
ENSG00000154122	ANKH	1030.11	-0.279787	0.00974061	0.0321548
ENSG00000165669	FAM204A	684.226	-0.263374	0.00986289	0.0325009
ENSG00000183207	RUVBL2	2436.43	-0.272452	0.00996618	0.0327991
ENSG00000013374	NUB1	1027.26	0.288442	0.0100141	0.0329411
ENSG00000110274	CEP164	1119.82	-0.289286	0.0100168	0.0329427
ENSG00000184058	TBX1	491.434	-0.327325	0.0100679	0.0330902
ENSG00000137819	PAQR5	951.427	0.265916	0.0101332	0.033279
ENSG00000197694	SPTAN1	5414.42	-0.232082	0.0101945	0.0334483
ENSG00000176102	CSTF3	680.568	-0.264623	0.0101973	0.0334524
ENSG00000162623	TYW3	699.53	0.252985	0.0102637	0.033654
ENSG00000122515	ZMIZ2	1265.14	-0.267165	0.0102919	0.033741
ENSG00000080845	DLGAP4	3859.48	0.272384	0.0102941	0.0337428
ENSG00000167088	SNRPD1	521.18	-0.327631	0.0102967	0.0337458
ENSG00000196455	PIK3R4	1375.29	-0.324806	0.0102994	0.0337494
ENSG00000035141	FAM136A	823.943	0.298302	0.0103327	0.033833
ENSG00000096433	ITPR3	4949.01	0.307062	0.0103517	0.0338827
ENSG00000066136	NFYC	578.523	0.292256	0.0104069	0.0340363
ENSG00000256269	HMBS	384.078	-0.326338	0.0104127	0.0340498
ENSG00000173166	RAPH1	2920.91	-0.32503	0.0104746	0.0342305
ENSG00000078369	GNB1	10015.2	-0.231361	0.0105188	0.0343475
ENSG00000275835	TUBGCP5	405.384	-0.328786	0.0105552	0.0344498
ENSG00000142867	BCL10	999.288	0.304358	0.0105595	0.034453
ENSG00000137210	TMEM14B	1328.6	0.245226	0.0105669	0.0344662
ENSG00000164144	ARFIP1	618.65	0.308527	0.0105866	0.0345098
ENSG00000100722	ZC3H14	1571.54	-0.21809	0.0105871	0.0345098
ENSG00000159592	GPBP1L1	3155.59	0.210868	0.010603	0.0345421
ENSG00000135723	FHOD1	720.322	-0.307533	0.0107125	0.0348356
ENSG00000099968	BCL2L13	1536.52	0.237174	0.0108691	0.0352889
ENSG00000135164	DMTF1	1116.9	0.234207	0.0109138	0.0354267
ENSG00000168538	TRAPPC11	1192.24	0.272722	0.0109403	0.0355031
ENSG00000161016	RPL8	7736.57	0.232721	0.0109575	0.0355478
ENSG00000184232	OAF	1505.66	0.254975	0.0110026	0.035677
ENSG00000108091	CCDC6	2415.87	0.238765	0.0110222	0.0357351
ENSG00000177045	SIX5	713.069	0.306782	0.0110476	0.0358003
ENSG00000095787	WAC	3743.78	0.199886	0.0110507	0.0358047
ENSG00000172175	MALT1	1168.51	-0.230002	0.0110596	0.0358279
ENSG00000168096	ANKS3	672.015	0.328804	0.0110759	0.0358692
ENSG00000113312	TTC1	1052.2	0.26556	0.011081	0.0358744
ENSG00000250251	PKD1P6	2967.45	-0.325715	0.0110851	0.0358822
ENSG00000163697	APBB2	551.03	-0.313073	0.0110917	0.0358979
ENSG00000143079	CTTNBP2NL	1589.24	-0.203664	0.0111133	0.0359358
ENSG00000154727	GABPA	1157.32	0.307171	0.0111535	0.0360125
ENSG00000104695	PPP2CB	2573.39	0.21747	0.0111943	0.0361157
ENSG00000169398	PTK2	8820.32	0.193236	0.01125	0.0362728
ENSG00000196700	ZNF512B	2567.31	-0.261917	0.0112726	0.0363112
ENSG00000175265	GOLGA8A	2193.08	0.309906	0.0113579	0.0365285
ENSG00000099308	MAST3	381.889	-0.326258	0.0113805	0.036584
ENSG00000183527	PSMG1	645.538	-0.294409	0.0113802	0.036584
ENSG00000148688	RPP30	436.016	-0.279581	0.0114206	0.0367015
ENSG00000134815	DHX34	1178.35	0.252087	0.0114425	0.0367509
ENSG00000118454	ANKRD13C	963.61	0.264534	0.0116037	0.0371966
ENSG00000213782	DDX47	1810.93	0.274268	0.0116152	0.0372216
ENSG00000090905	TNRC6A	3425.91	-0.226584	0.0116826	0.03742
ENSG00000170889	RPS9	5813.1	0.237211	0.0116845	0.0374203
ENSG00000175893	ZDHHC21	10790	0.230217	0.0118202	0.0378137
ENSG00000151779	NBAS	1731.82	0.222743	0.0118792	0.0379668
ENSG00000143977	SNRPG	1158.87	-0.28139	0.0118865	0.0379843
ENSG00000170776	AKAP13	2889.13	0.264628	0.0118981	0.0380154
ENSG00000068097	HEATR6	564.062	0.303172	0.0119352	0.0381102
ENSG00000141447	OSBPL1A	999.907	-0.248933	0.0119829	0.0382446
ENSG00000111652	COPS7A	1234.96	-0.297047	0.0119882	0.038248
ENSG00000204394	VARS1	2008.7	-0.259405	0.0119894	0.038248
ENSG00000130584	ZBTB46	434.915	-0.301538	0.0119945	0.0382518
ENSG00000119682	AREL1	647.904	-0.273369	0.0120152	0.0382999
ENSG00000198648	STK39	1130.26	-0.288092	0.012031	0.0383417
ENSG00000107223	EDF1	1787.22	0.229518	0.0120321	0.0383417
ENSG00000188428	BLOC1S5	422.749	0.267248	0.0120657	0.0384429
ENSG00000129515	SNX6	1134.67	0.244355	0.0123303	0.0391885
ENSG00000275052	PPP4R3B	2028.4	0.22324	0.0123406	0.0392089
ENSG00000127884	ECHS1	969.845	-0.255693	0.0123509	0.0392358
ENSG00000144233	AMMECR1L	989.625	0.293111	0.0123571	0.0392467
ENSG00000100614	PPM1A	1289.42	0.328183	0.0123804	0.0392988
ENSG00000183735	TBK1	940.797	0.301584	0.0123878	0.0393162
ENSG00000130726	TRIM28	8538.16	-0.255991	0.0124038	0.039361
ENSG00000090686	USP48	1535.66	0.198016	0.0124572	0.0395121
ENSG00000196367	TRRAP	2505.01	-0.241588	0.0124591	0.0395121
ENSG00000134318	ROCK2	4232.02	-0.252788	0.0124947	0.0396065
ENSG00000088247	KHSRP	4696.8	-0.228948	0.0125164	0.039669
ENSG00000130024	PHF10	1251.76	0.230741	0.0125945	0.0398797
ENSG00000092098	RNF31	755.299	-0.258109	0.0126	0.0398848
ENSG00000125445	MRPS7	570.592	-0.298955	0.0126703	0.0400701
ENSG00000134014	ELP3	1216.76	0.30387	0.012712	0.0401771
ENSG00000100911	PSME2	1161.27	-0.202439	0.0127807	0.0403817
ENSG00000117676	RPS6KA1	427.531	0.319526	0.012817	0.0404904
ENSG00000120963	ZNF706	1607.82	0.298893	0.0129223	0.0407477
ENSG00000143727	ACP1	1568.89	0.243516	0.0129382	0.0407726
ENSG00000187109	NAP1L1	10380.3	0.166024	0.0129374	0.0407726
ENSG00000262879	AC005670.3	1022.55	-0.315608	0.0129407	0.0407744
ENSG00000134897	BIVM	1462.48	-0.217998	0.0130315	0.0410161
ENSG00000113460	BRIX1	1622.79	0.296026	0.0130469	0.041052
ENSG00000127081	ZNF484	426.749	0.280542	0.0131138	0.0412372
ENSG00000126858	RHOT1	1205.7	0.244653	0.0131331	0.0412916
ENSG00000084754	HADHA	4283.4	0.32066	0.0131362	0.0412951
ENSG00000112658	SRF	985.298	0.303924	0.0132171	0.041511
ENSG00000188599	NPIPP1	520.824	-0.313834	0.0132491	0.0416037
ENSG00000116750	UCHL5	1442.18	0.23738	0.0132715	0.0416499
ENSG00000103342	GSPT1	7800.25	-0.191904	0.013271	0.0416499
ENSG00000166471	TMEM41B	1574.39	0.276014	0.0133373	0.0418374
ENSG00000013561	RNF14	1083.22	-0.239317	0.0133489	0.0418674
ENSG00000115808	STRN	1874.99	-0.226496	0.0133741	0.0419398
ENSG00000169062	UPF3A	508.748	-0.325977	0.0135254	0.0423366
ENSG00000171503	ETFDH	2874.58	0.230657	0.0135282	0.0423369
ENSG00000169992	NLGN2	2467.42	-0.239355	0.0135508	0.0423966
ENSG00000114779	ABHD14B	756.253	0.323209	0.0135563	0.0424075
ENSG00000159131	GART	2995.25	0.209435	0.0137828	0.0430109
ENSG00000083312	TNPO1	6696.85	0.272004	0.0138126	0.0430974
ENSG00000152193	OBI1	698.962	-0.275501	0.0138828	0.04329
ENSG00000204316	MRPL38	965.263	0.301235	0.0139347	0.0434188
ENSG00000122034	GTF3A	1152.15	-0.316432	0.0139338	0.0434188
ENSG00000254087	LYN	362.765	0.328515	0.0139668	0.0435055
ENSG00000119402	FBXW2	2034.85	-0.282636	0.0139943	0.0435713
ENSG00000136930	PSMB7	2219.36	0.240641	0.0140181	0.0436321
ENSG00000164713	BRI3	620.254	0.324781	0.0140544	0.0437387
ENSG00000100429	HDAC10	550.06	-0.26108	0.0140595	0.0437412
ENSG00000182899	RPL35A	8907.33	0.184563	0.0141086	0.0438874
ENSG00000109686	SH3D19	1498.24	-0.259236	0.0141634	0.0440445
ENSG00000171109	MFN1	1243.61	0.258594	0.0141881	0.0441012
ENSG00000131368	MRPS25	628.792	-0.303508	0.0142193	0.0441712
ENSG00000218739	CEBPZOS	1237.25	-0.251182	0.0142964	0.0443636
ENSG00000134453	RBM17	779.634	-0.295925	0.0143326	0.0444691
ENSG00000143799	PARP1	5117.13	-0.187816	0.0144273	0.044709
ENSG00000133243	BTBD2	1695.83	-0.267807	0.014458	0.0447839
ENSG00000174444	RPL4	23407.4	0.18257	0.0144788	0.0448279
ENSG00000160213	CSTB	624.071	0.312472	0.0145012	0.0448767
ENSG00000197226	TBC1D9B	4560.76	-0.248548	0.0144969	0.0448767
ENSG00000164576	SAP30L	858.205	-0.28306	0.0145061	0.0448854
ENSG00000130227	XPO7	5087.35	0.181207	0.0145994	0.0451465
ENSG00000180891	CUEDC1	940.862	-0.310257	0.0146178	0.0451967
ENSG00000112343	TRIM38	1075.11	0.305521	0.0146224	0.0452041
ENSG00000114416	FXR1	4622.86	0.17627	0.0146781	0.0453422
ENSG00000071054	MAP4K4	5780.68	-0.260974	0.0146995	0.0453944
ENSG00000165775	FUNDC2	479.096	0.313908	0.0148123	0.0457015
ENSG00000172869	DMXL1	1491.36	0.319595	0.014848	0.0458049
ENSG00000224287	MSL3P1	383.797	0.302742	0.0148594	0.0458125
ENSG00000197136	PCNX3	2646.72	-0.253211	0.0148544	0.0458125
ENSG00000088930	XRN2	2273.42	0.200726	0.014874	0.0458505
ENSG00000138468	SENP7	500.781	-0.290329	0.0149116	0.0459596
ENSG00000111358	GTF2H3	825.067	-0.252142	0.0150009	0.0461931
ENSG00000167085	PHB	2445.56	-0.263316	0.0150829	0.0464178
ENSG00000135637	CCDC142	400.676	-0.288276	0.015105	0.0464717
ENSG00000142794	NBPF3	508.535	-0.30922	0.0151233	0.0465208
ENSG00000115677	HDLBP	23192	0.191647	0.0151255	0.0465208
ENSG00000221978	CCNL2	3066.52	0.296617	0.0151612	0.0466166
ENSG00000138594	TMOD3	5847.72	-0.201302	0.0151894	0.0466824
ENSG00000071655	MBD3	1335.75	-0.278915	0.0152722	0.0469016
ENSG00000162585	FAAP20	742.373	-0.240109	0.0154612	0.0474252
ENSG00000166902	MRPL16	367.696	-0.28353	0.0155309	0.0476176
ENSG00000103489	XYLT1	2183.11	-0.320455	0.015548	0.047663
ENSG00000117298	ECE1	1735.55	0.271144	0.0155776	0.0477393
ENSG00000135679	MDM2	2909.04	0.198074	0.015863	0.048505
ENSG00000170854	RIOX2	1165.07	0.245816	0.0158821	0.0485491
ENSG00000104679	R3HCC1	385.242	-0.312896	0.0158901	0.0485661
ENSG00000168002	POLR2G	410.257	-0.275388	0.0159996	0.0488643
ENSG00000113360	DROSHA	1559.66	-0.210744	0.0160021	0.048865
ENSG00000023330	ALAS1	1050.67	0.300104	0.0161044	0.0491406
ENSG00000172531	PPP1CA	1408.57	-0.265871	0.016123	0.0491826
ENSG00000047315	POLR2B	2306.82	0.174603	0.0162406	0.0494605
ENSG00000165915	SLC39A13	1795.07	0.181111	0.0164048	0.0499146
ENSG00000088888	MAVS	3134.47	0.266314	0.0164134	0.0499275
ENSG00000111275	ALDH2	952.588	-0.251621	0.0164225	0.0499455
ENSG00000006576	PHTF2	1179.13	-0.205107	0.0164879	0.0501315
ENSG00000177830	CHID1	1004.87	-0.252531	0.0164957	0.0501404
ENSG00000139826	ABHD13	382.64	-0.316291	0.016521	0.0502098
ENSG00000149084	HSD17B12	2006.53	0.214129	0.016535	0.0502449
ENSG00000007168	PAFAH1B1	3774.61	-0.170335	0.0165461	0.0502713
ENSG00000106605	BLVRA	392.471	-0.325795	0.0166001	0.0504151
ENSG00000148400	NOTCH1	1006.14	-0.283378	0.0166593	0.0505479
ENSG00000136937	NCBP1	1543.21	-0.292587	0.0168123	0.0509808
ENSG00000175575	PAAF1	364.699	-0.326777	0.0168305	0.0510144
ENSG00000166224	SGPL1	619.921	-0.24414	0.0169645	0.0513673
ENSG00000144791	LIMD1	2034.86	-0.206794	0.0170897	0.0516774
ENSG00000074054	CLASP1	2104.07	-0.245832	0.0171175	0.0517464
ENSG00000179010	MRFAP1	1963.1	0.233122	0.0171379	0.0517927
ENSG00000135454	B4GALNT1	553.715	-0.295851	0.0171446	0.0518054
ENSG00000136143	SUCLA2	961.175	-0.224545	0.0171484	0.0518086
ENSG00000127463	EMC1	2913.56	-0.170123	0.0171637	0.0518248
ENSG00000166797	CIAO2A	665.591	-0.254129	0.0171692	0.051834
ENSG00000133997	MED6	430.573	0.294691	0.0172528	0.0520709
ENSG00000134030	CTIF	1124.5	0.23752	0.0172702	0.0520928
ENSG00000162852	CNST	1252.2	0.315262	0.0172678	0.0520928
ENSG00000125970	RALY	2052.68	-0.244641	0.0173631	0.0523344
ENSG00000011566	MAP4K3	610.652	0.259116	0.0173832	0.0523873
ENSG00000115760	BIRC6	5853.17	0.197343	0.0173932	0.0524099
ENSG00000204568	MRPS18B	1118.88	0.228829	0.0174167	0.052473
ENSG00000167491	GATAD2A	5734.71	-0.321943	0.0174339	0.052517
ENSG00000115234	SNX17	1672.99	-0.265167	0.0174427	0.0525357
ENSG00000165476	REEP3	1932.45	-0.196614	0.0174523	0.0525571
ENSG00000108506	INTS2	846.711	0.221304	0.0174731	0.0525918
ENSG00000086666	ZFAND6	1291.47	0.205641	0.0174753	0.0525918
ENSG00000163558	PRKCI	1924.53	0.199793	0.0174684	0.0525918
ENSG00000257923	CUX1	1958.53	0.279298	0.0174767	0.0525918
ENSG00000133706	LARS1	6299.42	0.235003	0.0175174	0.0526988
ENSG00000178229	ZNF543	318.501	0.292762	0.0175416	0.0527561
ENSG00000100029	PES1	2984.03	0.223844	0.0175829	0.0528589
ENSG00000185049	NELFA	645.426	0.306126	0.0176464	0.0530014
ENSG00000204104	TRAF3IP1	400.96	-0.317523	0.0176706	0.0530526
ENSG00000148331	ASB6	700.446	-0.327711	0.0177188	0.0531796
ENSG00000149798	CDC42EP2	549.632	0.276033	0.0177918	0.0533598
ENSG00000062725	APPBP2	1437.1	0.290214	0.0178337	0.0534619
ENSG00000079999	KEAP1	2330.28	0.218933	0.0178619	0.0535387
ENSG00000010803	SCMH1	802.385	-0.277976	0.0179037	0.053656
ENSG00000176915	ANKLE2	3714.98	-0.233945	0.017924	0.0537014
ENSG00000227057	WDR46	3249.99	0.153799	0.0179688	0.0537963
ENSG00000165097	KDM1B	397.358	-0.321371	0.0180612	0.0540332
ENSG00000137055	PLAA	1141.31	0.218549	0.0182424	0.0544879
ENSG00000005889	ZFX	1403.72	-0.270909	0.0182897	0.0546211
ENSG00000125633	CCDC93	1430.78	0.230125	0.0182979	0.0546377
ENSG00000153187	HNRNPU	17678.3	-0.175564	0.018305	0.054639
ENSG00000167232	ZNF91	438.648	-0.281273	0.0183185	0.0546674
ENSG00000101745	ANKRD12	1233.69	0.234415	0.0183349	0.0546968
ENSG00000166716	ZNF592	2070.8	-0.241497	0.0183485	0.054717
ENSG00000100139	MICALL1	1842.86	-0.285865	0.0183537	0.0547247
ENSG00000167323	STIM1	528.776	-0.25636	0.0184204	0.0548884
ENSG00000089818	NECAP1	981.292	0.328951	0.0184257	0.0548914
ENSG00000006015	REX1BD	473.151	-0.269469	0.0184598	0.0549821
ENSG00000124486	USP9X	2879.65	0.176519	0.018616	0.0554018
ENSG00000121542	SEC22A	499.59	0.3277	0.01884	0.0559791
ENSG00000205981	DNAJC19	490.83	0.321358	0.0188754	0.0560598
ENSG00000215241	LINC02449	423.028	-0.308583	0.0188838	0.0560768
ENSG00000197713	RPE	1188.99	-0.21	0.0190423	0.0564819
ENSG00000140564	FURIN	1731.66	-0.245451	0.0190576	0.0565191
ENSG00000101439	CST3	1487.83	0.26071	0.0191066	0.0566398
ENSG00000170633	RNF34	471.262	-0.276265	0.0191233	0.056673
ENSG00000214575	CPEB1	314.434	0.289757	0.0191715	0.0567665
ENSG00000132256	TRIM5	1896.49	0.261613	0.0191943	0.0568177
ENSG00000035681	NSMAF	1655.29	0.205237	0.01925	0.0569578
ENSG00000085788	DDHD2	2093.87	-0.211938	0.0192985	0.0570764
ENSG00000273559	CWC25	698.088	0.329437	0.0193099	0.0571019
ENSG00000182979	MTA1	1753.98	-0.240115	0.0193882	0.0573253
ENSG00000168813	ZNF507	1336.69	-0.259336	0.0194239	0.0573896
ENSG00000204370	SDHD	1931.13	0.265871	0.0194887	0.0575643
ENSG00000175895	PLEKHF2	653.855	0.250266	0.0196055	0.0578525
ENSG00000178904	DPY19L3	566.726	0.286051	0.0196191	0.0578743
ENSG00000160193	WDR4	568.746	-0.31026	0.0196276	0.0578865
ENSG00000205268	PDE7A	875.229	-0.19078	0.0196462	0.0579211
ENSG00000243156	MICAL3	3501.12	-0.236452	0.0196507	0.057926
ENSG00000159658	EFCAB14	3903.36	0.254107	0.0197059	0.0580553
ENSG00000059145	UNKL	1428.2	-0.292395	0.019727	0.0581008
ENSG00000153767	GTF2E1	662.468	0.214234	0.0197353	0.0581167
ENSG00000166130	IKBIP	1914.1	0.323992	0.0197422	0.0581287
ENSG00000140006	WDR89	205.726	0.320781	0.019756	0.0581609
ENSG00000177150	FAM210A	685.459	0.287111	0.0198481	0.0583986
ENSG00000171889	MIR31HG	3810.15	0.309748	0.0199154	0.0585629
ENSG00000067365	METTL22	799.352	-0.215755	0.0199932	0.0587665
ENSG00000103550	KNOP1	718.601	-0.262325	0.0200388	0.058875
ENSG00000004139	SARM1	1181.32	-0.326079	0.0201104	0.0590685
ENSG00000131732	ZCCHC9	458.401	0.266417	0.0202914	0.059532
ENSG00000166164	BRD7	670.119	-0.237081	0.0203102	0.0595614
ENSG00000137200	CMTR1	1212.77	-0.266314	0.0203287	0.0595902
ENSG00000185728	YTHDF3	3533.18	0.225054	0.0203343	0.059598
ENSG00000100226	GTPBP1	2893.66	0.237544	0.0204139	0.0597884
ENSG00000109787	KLF3	1007.4	0.276549	0.0205107	0.0600465
ENSG00000139726	DENR	1862.72	-0.202051	0.0205298	0.060085
ENSG00000105393	BABAM1	844.414	-0.271775	0.0206291	0.0603129
ENSG00000175137	SH3BP5L	1100.63	-0.272036	0.0206341	0.0603129
ENSG00000158669	GPAT4	1813.18	-0.199825	0.0206312	0.0603129
ENSG00000172890	NADSYN1	734.105	0.290951	0.0206623	0.0603694
ENSG00000138459	SLC35A5	773.78	0.294029	0.0206872	0.0604163
ENSG00000102178	UBL4A	511.173	-0.278998	0.0209172	0.0610097
ENSG00000172831	CES2	774.159	-0.254003	0.0209943	0.0611998
ENSG00000163249	CCNYL1	869.409	-0.32779	0.021045	0.061304
ENSG00000136720	HS6ST1	1075.32	-0.278411	0.0210556	0.0613173
ENSG00000113318	MSH3	472.066	-0.256258	0.021063	0.0613214
ENSG00000197102	DYNC1H1	10300.6	-0.273847	0.0210627	0.0613214
ENSG00000258555	SPECC1L-ADORA2A	25.6546	-0.163762	0.0210959	0.0614
ENSG00000081377	CDC14B	549.675	0.260937	0.0211525	0.0615383
ENSG00000178605	GTPBP6	496.096	-0.261765	0.0213216	0.061995
ENSG00000139990	DCAF5	864.023	0.199874	0.0213269	0.0619967
ENSG00000078403	MLLT10	886.2	0.271735	0.021337	0.0620134
ENSG00000156931	VPS8	832.07	-0.213116	0.0213936	0.0621428
ENSG00000245532	NEAT1	206834	0.305754	0.0214285	0.0622351
ENSG00000124222	STX16	3427.76	0.220334	0.0215275	0.062461
ENSG00000157500	APPL1	1464.68	0.215496	0.0215975	0.0626286
ENSG00000023041	ZDHHC6	406.002	-0.286512	0.0216163	0.062674
ENSG00000134982	APC	2379.89	-0.304264	0.02162	0.0626759
ENSG00000165246	NLGN4Y	544.06	-0.273336	0.0216454	0.0627224
ENSG00000149262	INTS4	802.586	0.241486	0.0217905	0.0630631
ENSG00000124782	RREB1	4935.79	-0.240597	0.0218914	0.0633372
ENSG00000094914	AAAS	1499.28	0.220607	0.0219367	0.0634504
ENSG00000100034	PPM1F	2515.99	-0.201319	0.0220152	0.0636326
ENSG00000134109	EDEM1	2322.78	0.210026	0.0220219	0.0636429
ENSG00000149483	TMEM138	468.681	-0.329221	0.022028	0.0636517
ENSG00000105137	SYDE1	3668.9	-0.222832	0.0220365	0.0636655
ENSG00000147133	TAF1	912.524	0.305476	0.0220605	0.0636805
ENSG00000137054	POLR1E	800.683	-0.305922	0.0220881	0.0637265
ENSG00000119953	SMNDC1	1309.73	0.307771	0.022095	0.0637375
ENSG00000141425	RPRD1A	1082.72	0.183377	0.0221121	0.0637688
ENSG00000145414	NAF1	1673.32	0.210683	0.0222526	0.0640926
ENSG00000142784	WDTC1	1263.34	0.230308	0.0222837	0.0641644
ENSG00000147862	NFIB	18882.3	-0.250119	0.0223108	0.0642334
ENSG00000285437	POLR2J3	576.777	-0.279863	0.0223328	0.0642785
ENSG00000213523	SRA1	1117.43	0.261413	0.0223498	0.0643186
ENSG00000146963	LUC7L2	1271.27	-0.212872	0.0224285	0.0644997
ENSG00000073711	PPP2R3A	1028.25	-0.27543	0.022457	0.0645544
ENSG00000104375	STK3	1023.22	0.229439	0.0225344	0.0647587
ENSG00000173457	PPP1R14B	2397.26	-0.311888	0.0226692	0.0651187
ENSG00000163964	PIGX	546.858	-0.262524	0.0226825	0.0651477
ENSG00000103222	ABCC1	4992.1	-0.237337	0.0228333	0.0655351
ENSG00000108433	GOSR2	2078.36	0.271185	0.0228573	0.0655854
ENSG00000164587	RPS14	10577.3	0.190348	0.0228872	0.0656622
ENSG00000099783	HNRNPM	3559.36	-0.208596	0.0229357	0.0657737
ENSG00000170445	HARS1	2074.97	-0.252402	0.0229986	0.0659264
ENSG00000160746	ANO10	492.083	0.327377	0.0231361	0.0662556
ENSG00000157895	C12orf43	332.716	-0.323715	0.0231518	0.0662914
ENSG00000188157	AGRN	7339.25	-0.278901	0.0232194	0.0664663
ENSG00000100503	NIN	1029.53	-0.298219	0.0232258	0.0664753
ENSG00000162377	COA7	680.099	-0.251715	0.0232481	0.0665299
ENSG00000100124	ANKRD54	683.978	-0.315911	0.0232599	0.0665543
ENSG00000134313	KIDINS220	1585.97	-0.197418	0.0232812	0.0665873
ENSG00000243725	TTC4	565.315	-0.258423	0.023317	0.0666618
ENSG00000253710	ALG11	1000.5	0.25382	0.0233414	0.0667222
ENSG00000171017	LRRC8E	416.568	-0.308986	0.0233469	0.0667287
ENSG00000134900	TPP2	2350.96	0.170021	0.0233653	0.0667718
ENSG00000178035	IMPDH2	2914.19	0.211081	0.0234621	0.0670207
ENSG00000081087	OSTM1	960.472	0.250106	0.023487	0.0670731
ENSG00000168827	GFM1	1545.01	-0.212484	0.0235068	0.0671203
ENSG00000105379	ETFB	470.535	0.2948	0.0236207	0.067342
ENSG00000139218	SCAF11	5399.16	0.167223	0.0236822	0.0674704
ENSG00000137492	THAP12	1055.47	-0.218301	0.0238219	0.0678401
ENSG00000148730	EIF4EBP2	1571.49	-0.289358	0.0239288	0.0680878
ENSG00000156011	PSD3	4191.6	-0.262934	0.0240541	0.0684065
ENSG00000182149	IST1	1385.07	0.209149	0.0240599	0.0684092
ENSG00000103429	BFAR	1941.62	0.19589	0.0241808	0.068643
ENSG00000123268	ATF1	643.032	0.266861	0.0242026	0.0686953
ENSG00000182606	TRAK1	1035.3	-0.301196	0.0242148	0.0687109
ENSG00000149273	RPS3	16939.9	0.199005	0.0242369	0.0687639
ENSG00000153561	RMND5A	1597.03	0.291959	0.0242862	0.0688754
ENSG00000148943	LIN7C	2070.61	0.199594	0.0243583	0.0690511
ENSG00000082701	GSK3B	3081.49	0.201897	0.0244671	0.0692784
ENSG00000238227	TMEM250	855.352	-0.253427	0.024491	0.0693181
ENSG00000063438	AHRR	2303.05	-0.217486	0.0245168	0.0693756
ENSG00000124228	DDX27	1276.9	0.242931	0.0246348	0.0696808
ENSG00000196262	PPIA	15995.5	-0.235732	0.0246802	0.0697801
ENSG00000167173	C15orf39	744.467	-0.206455	0.0246846	0.0697832
ENSG00000015676	NUDCD3	1903.96	-0.189315	0.0246947	0.0697924
ENSG00000069956	MAPK6	1909.27	0.326427	0.0247009	0.0698003
ENSG00000159579	RSPRY1	2320.55	0.226844	0.0247236	0.0698547
ENSG00000092108	SCFD1	1279.64	0.1941	0.0248146	0.070054
ENSG00000268858	AL118506.1	332.34	-0.307632	0.0250742	0.0706408
ENSG00000133056	PIK3C2B	276.252	-0.327678	0.0251985	0.0709423
ENSG00000102572	STK24	3046.15	0.165538	0.0252491	0.0710748
ENSG00000029364	SLC39A9	2723.83	0.212578	0.0253152	0.0712197
ENSG00000048828	FAM120A	6959.66	0.194056	0.0253612	0.0713023
ENSG00000169519	METTL15	597.394	0.240373	0.0253911	0.0713667
ENSG00000254470	AP5B1	1293.74	-0.206048	0.0253966	0.0713723
ENSG00000187713	TMEM203	365.953	-0.326873	0.0254036	0.0713822
ENSG00000160691	SHC1	5531.03	0.285114	0.0254299	0.0714367
ENSG00000176422	SPRYD4	402.804	-0.325066	0.025439	0.0714436
ENSG00000172270	BSG	6883.68	-0.157489	0.0255058	0.0716006
ENSG00000136231	IGF2BP3	3482.81	-0.272224	0.0257503	0.0721783
ENSG00000140521	POLG	1694.71	-0.220022	0.0258036	0.0722982
ENSG00000173848	NET1	1064.1	-0.229476	0.0258142	0.0723079
ENSG00000168140	VASN	2722.13	0.222751	0.0259888	0.0727726
ENSG00000169490	TM2D2	650.634	-0.2318	0.0260612	0.07294
ENSG00000213096	ZNF254	223.972	-0.326548	0.0262131	0.0733152
ENSG00000163539	CLASP2	663.961	0.271393	0.0262323	0.0733489
ENSG00000152818	UTRN	1958.78	0.237381	0.0262953	0.0734949
ENSG00000175792	RUVBL1	1765.27	-0.255013	0.0263008	0.0735001
ENSG00000135775	COG2	562.31	0.24893	0.0263614	0.0736394
ENSG00000073050	XRCC1	950.018	-0.305112	0.0264531	0.0738653
ENSG00000090061	CCNK	1154.65	0.325307	0.0264606	0.0738764
ENSG00000179115	FARSA	3830.07	0.21224	0.0264967	0.073967
ENSG00000145216	FIP1L1	8277.07	-0.175885	0.0265475	0.0740886
ENSG00000168028	RPSA	10687.5	-0.273064	0.0265593	0.0741013
ENSG00000143753	DEGS1	3537.12	-0.216208	0.0265795	0.0741374
ENSG00000165389	SPTSSA	848.282	0.244051	0.0265981	0.0741692
ENSG00000130725	UBE2M	1554.89	-0.229882	0.0266433	0.0742537
ENSG00000175193	PARL	830.327	0.259062	0.0267599	0.0745292
ENSG00000175390	EIF3F	3556.28	0.199589	0.0268394	0.0746856
ENSG00000248333	CDK11B	637.427	0.317558	0.0268868	0.074791
ENSG00000183665	TRMT12	338.475	-0.276261	0.0269337	0.074891
ENSG00000183624	HMCES	1037.16	-0.238127	0.0269854	0.0750143
ENSG00000197283	SYNGAP1	436.008	0.303974	0.0270249	0.0751037
ENSG00000085063	CD59	12686.2	0.194663	0.0271126	0.0753059
ENSG00000119599	DCAF4	597.414	-0.298358	0.0271603	0.0754086
ENSG00000108344	PSMD3	3872.78	0.202918	0.0272012	0.0755119
ENSG00000144746	ARL6IP5	1148.54	-0.305232	0.027217	0.0755394
ENSG00000100403	ZC3H7B	4004.74	-0.180782	0.0272185	0.0755394
ENSG00000261011	AL136982.4	7.6345	0.300827	0.0273515	0.0758367
ENSG00000204469	PRRC2A	9274.04	-0.206059	0.0273881	0.0759095
ENSG00000213741	RPS29	985.816	0.195907	0.0274798	0.0761304
ENSG00000115464	USP34	5146.81	0.179296	0.0275221	0.0762373
ENSG00000171148	TADA3	1053.91	0.253015	0.027554	0.0763153
ENSG00000129473	BCL2L2	856.33	0.210309	0.0275729	0.0763473
ENSG00000233937	CTC-338M12.4	579.837	0.319919	0.0276338	0.0764744
ENSG00000169925	BRD3	1690.41	-0.223638	0.0276717	0.076569
ENSG00000166233	ARIH1	3994.36	0.233186	0.0278135	0.0769509
ENSG00000254726	MEX3A	1043.02	-0.203128	0.0278474	0.0770137
ENSG00000106608	URGCP	1362.39	0.177086	0.0279855	0.0773119
ENSG00000213719	CLIC1	4128.76	-0.307507	0.0279968	0.0773327
ENSG00000171161	ZNF672	517.429	0.275862	0.0280197	0.0773855
ENSG00000180229	HERC2P3	314.004	-0.327209	0.0280572	0.0774786
ENSG00000112514	CUTA	1226.55	0.220313	0.0280702	0.0775042
ENSG00000134077	THUMPD3	712.893	0.190362	0.0281519	0.0776878
ENSG00000136044	APPL2	985.144	-0.18209	0.0281587	0.0776961
ENSG00000121058	COIL	634.248	-0.239749	0.0283579	0.0781723
ENSG00000088833	NSFL1C	1301.76	0.198882	0.0285448	0.0785815
ENSG00000178397	FAM220A	398.719	0.304915	0.0286563	0.0788463
ENSG00000116221	MRPL37	1970.57	-0.210979	0.0286559	0.0788463
ENSG00000213339	QTRT1	523.774	0.315771	0.0286682	0.0788657
ENSG00000100926	TM9SF1	1041.64	0.253794	0.0286711	0.0788657
ENSG00000108671	PSMD11	4152.25	-0.179151	0.0287386	0.0790153
ENSG00000043355	ZIC2	1571.5	0.290019	0.0287858	0.0791176
ENSG00000253719	ATXN7L3B	2804.85	0.206504	0.0287952	0.0791328
ENSG00000107185	RGP1	6890.65	0.231678	0.0288795	0.0793424
ENSG00000149485	FADS1	3216.08	0.311175	0.0289063	0.0793848
ENSG00000136045	PWP1	1193.65	0.228111	0.0290899	0.0798569
ENSG00000184675	AMER1	433.321	0.262958	0.0291314	0.0799482
ENSG00000117593	DARS2	1032.92	-0.28221	0.0291442	0.0799613
ENSG00000268043	NBPF12	427.696	0.305629	0.0291644	0.0799972
ENSG00000109606	DHX15	4578.81	-0.161301	0.0293858	0.0805417
ENSG00000164828	SUN1	5751.41	-0.136667	0.0294092	0.080593
ENSG00000044446	PHKA2	574.056	-0.287751	0.0294386	0.0806522
ENSG00000002330	BAD	563.94	-0.318171	0.0295224	0.0808277
ENSG00000168040	FADD	435.989	-0.313864	0.0295742	0.0809487
ENSG00000189091	SF3B3	5366.06	-0.226399	0.0295745	0.0809487
ENSG00000128463	EMC4	628.328	0.246444	0.0297503	0.0813538
ENSG00000113240	CLK4	669.12	0.327019	0.0298363	0.0815779
ENSG00000013523	ANGEL1	422.048	0.30007	0.0300892	0.0821543
ENSG00000110042	DTX4	6290.73	0.310215	0.0300912	0.0821543
ENSG00000183597	TANGO2	537.208	-0.277683	0.0301643	0.0823101
ENSG00000221914	PPP2R2A	3171.29	0.254773	0.0302134	0.0824112
ENSG00000120709	FAM53C	2445.01	0.190442	0.0302654	0.0825262
ENSG00000004478	FKBP4	3161.78	-0.222818	0.0302947	0.0825889
ENSG00000170759	KIF5B	5607.54	-0.186601	0.03035	0.0827177
ENSG00000135446	CDK4	2185.06	-0.206175	0.0304903	0.0830669
ENSG00000167904	TMEM68	622.471	0.319242	0.0305129	0.0831065
ENSG00000125447	GGA3	965.999	-0.212934	0.0305096	0.0831065
ENSG00000197375	SLC22A5	499.354	0.257914	0.0306743	0.0834987
ENSG00000150867	PIP4K2A	699.958	-0.219622	0.0306773	0.0834987
ENSG00000136518	ACTL6A	1473.07	-0.206067	0.0306948	0.0835242
ENSG00000168434	COG7	616.961	0.262021	0.0307327	0.0836162
ENSG00000137478	FCHSD2	917.248	-0.19974	0.0307449	0.0836382
ENSG00000173272	MZT2A	647.45	-0.313878	0.0307773	0.083693
ENSG00000179532	DNHD1	971.258	0.271193	0.0307767	0.083693
ENSG00000048162	NOP16	380.711	0.287681	0.030804	0.0837544
ENSG00000120690	ELF1	1082.8	0.235231	0.0308237	0.0837859
ENSG00000130348	QRSL1	405.803	-0.304933	0.0308597	0.0838392
ENSG00000187079	TEAD1	8385.71	-0.278534	0.0308562	0.0838392
ENSG00000225151	GOLGA2P7	386.49	-0.323376	0.0308815	0.0838873
ENSG00000149182	ARFGAP2	874.484	-0.196633	0.0309255	0.0839622
ENSG00000124571	XPO5	1473.18	-0.223508	0.0310169	0.084166
ENSG00000090316	MAEA	715.517	-0.241589	0.0310587	0.0842682
ENSG00000172954	LCLAT1	1395.51	-0.21333	0.0310882	0.0843368
ENSG00000170085	SIMC1	897.247	-0.269008	0.0311391	0.0844638
ENSG00000168291	PDHB	730.809	0.21228	0.0312016	0.0845886
ENSG00000166949	SMAD3	9530.9	0.211878	0.0312381	0.0846651
ENSG00000100994	PYGB	1730.18	-0.221856	0.0312996	0.084801
ENSG00000123933	MXD4	1211.89	0.251877	0.0314047	0.0850042
ENSG00000170145	SIK2	1953.49	-0.213357	0.0314023	0.0850042
ENSG00000204713	TRIM27	1089.78	0.196694	0.0315213	0.0852747
ENSG00000145780	FEM1C	2161.4	0.257001	0.0315266	0.0852778
ENSG00000136709	WDR33	1837.75	-0.159438	0.0316185	0.0854814
ENSG00000163872	YEATS2	3889.95	0.194643	0.0316725	0.0855935
ENSG00000270231	NBPF8	1010.05	0.227249	0.0316795	0.0856012
ENSG00000004487	KDM1A	2234.57	-0.182727	0.0318209	0.0859264
ENSG00000163956	LRPAP1	888.191	-0.212491	0.0318931	0.0860989
ENSG00000178502	KLHL11	1490.02	0.289024	0.0319634	0.0862659
ENSG00000143952	VPS54	761.61	0.187766	0.0320245	0.0864145
ENSG00000189308	LIN54	780.933	-0.239743	0.0320269	0.0864145
ENSG00000138279	ANXA7	1472.7	0.160782	0.0322326	0.0869352
ENSG00000230590	FTX	1100.05	-0.220159	0.0324365	0.0874161
ENSG00000104859	CLASRP	1284.34	0.311254	0.0324616	0.0874491
ENSG00000099817	POLR2E	1516.05	-0.206115	0.0325119	0.0875489
ENSG00000147403	RPL10	8416.13	0.180537	0.0325135	0.0875489
ENSG00000125755	SYMPK	2713.94	-0.150867	0.0325396	0.08759
ENSG00000110442	COMMD9	335.242	-0.305216	0.032571	0.0876285
ENSG00000145191	EIF2B5	910.832	0.192439	0.0328696	0.0883277
ENSG00000140854	KATNB1	920.249	-0.254564	0.0328759	0.0883313
ENSG00000105993	DNAJB6	1884.8	-0.218959	0.0328818	0.0883313
ENSG00000175283	DOLK	288.241	-0.306334	0.0329276	0.0884177
ENSG00000108021	TASOR2	2518.41	-0.267371	0.032929	0.0884177
ENSG00000100568	VTI1B	657.471	-0.211029	0.0329677	0.0884867
ENSG00000081386	ZNF510	478.267	-0.275959	0.0330105	0.0885785
ENSG00000144711	IQSEC1	769.33	-0.179535	0.0330293	0.0886174
ENSG00000135540	NHSL1	1737.9	-0.273257	0.0330829	0.0887029
ENSG00000105700	KXD1	1819.96	0.235793	0.0330815	0.0887029
ENSG00000132305	IMMT	2331.51	-0.190846	0.0331826	0.088947
ENSG00000179918	SEPHS2	931.25	0.247995	0.0332087	0.0890054
ENSG00000160211	G6PD	392.636	-0.291873	0.0333615	0.08938
ENSG00000092010	PSME1	1298.84	0.247233	0.0334136	0.0894959
ENSG00000198586	TLK1	1389.19	0.197147	0.0334193	0.0894995
ENSG00000076924	XAB2	4159.01	0.318899	0.0334329	0.0895243
ENSG00000168872	DDX19A	739.575	0.317545	0.0335609	0.0898319
ENSG00000239672	NME1	1519.66	-0.287707	0.0335907	0.0898998
ENSG00000198563	DDX39B	4938.25	0.166107	0.0336508	0.0899951
ENSG00000165886	UBTD1	351.196	-0.293591	0.03366	0.0900031
ENSG00000137942	FNBP1L	443.3	-0.23521	0.0337034	0.0901029
ENSG00000052795	FNIP2	729.025	0.241286	0.0337061	0.0901029
ENSG00000187257	RSBN1L	580.479	-0.210158	0.0337956	0.0903302
ENSG00000105723	GSK3A	2220.76	0.293458	0.0338139	0.0903556
ENSG00000154767	XPC	368.925	0.301699	0.0338682	0.090477
ENSG00000143321	HDGF	15534.3	-0.213231	0.0338726	0.090477
ENSG00000148308	GTF3C5	966.71	-0.237331	0.0339428	0.090641
ENSG00000116521	SCAMP3	2699.98	0.24415	0.0340305	0.0908397
ENSG00000138399	FASTKD1	531.107	-0.225073	0.0341129	0.0910477
ENSG00000141030	COPS3	1141.42	-0.239577	0.0341973	0.0912612
ENSG00000111321	LTBR	2442.98	0.169279	0.0342537	0.0913997
ENSG00000137656	BUD13	457.228	-0.326896	0.0342828	0.0914655
ENSG00000196371	FUT4	572.572	0.276809	0.0342935	0.0914822
ENSG00000101190	TCFL5	497.322	-0.281628	0.0343022	0.0914905
ENSG00000180398	MCFD2	6697.77	0.207067	0.0344219	0.091765
ENSG00000034510	TMSB10	20966	-0.251695	0.0344316	0.0917788
ENSG00000119820	YIPF4	1100.03	0.24595	0.0346232	0.0922295
ENSG00000037965	HOXC8	499.41	-0.300735	0.0346765	0.0923474
ENSG00000176444	CLK2	1113.17	-0.185344	0.0347716	0.0925768
ENSG00000239900	ADSL	1107.64	-0.204099	0.0348517	0.0927779
ENSG00000151553	FAM160B1	1252.75	0.185484	0.0348746	0.0928267
ENSG00000104142	VPS18	427.791	-0.289557	0.0348856	0.0928441
ENSG00000108298	RPL19	9098.85	0.235782	0.0348905	0.0928449
ENSG00000146733	PSPH	395.267	-0.310624	0.0349228	0.0928865
ENSG00000107821	KAZALD1	432.823	-0.325852	0.0349475	0.0929121
ENSG00000123200	ZC3H13	1992.56	-0.17336	0.0350405	0.0931352
ENSG00000059758	CDK17	810.09	-0.273587	0.0350981	0.0932472
ENSG00000004660	CAMKK1	267.001	-0.29761	0.0351217	0.0932906
ENSG00000197603	CPLANE1	1057.92	-0.229748	0.0351404	0.0933282
ENSG00000119421	NDUFA8	360.964	-0.268974	0.0351709	0.093397
ENSG00000277972	CISD3	388.494	-0.284707	0.0352742	0.0936184
ENSG00000140464	PML	3347.95	0.16889	0.0352949	0.0936535
ENSG00000120253	NUP43	1962.24	-0.232083	0.0354073	0.093891
ENSG00000153250	RBMS1	4594.01	-0.233313	0.0354186	0.0939089
ENSG00000102098	SCML2	516.053	-0.317295	0.0354925	0.0940682
ENSG00000047230	CTPS2	618.931	-0.299557	0.0354911	0.0940682
ENSG00000108788	MLX	1064.33	0.184889	0.0355031	0.0940721
ENSG00000196588	MRTFA	1314.22	-0.180201	0.0355029	0.0940721
ENSG00000153066	TXNDC11	1271.99	0.256884	0.0356043	0.0943035
ENSG00000129347	KRI1	893.545	-0.202363	0.0356407	0.0943707
ENSG00000072778	ACADVL	7085.08	0.184052	0.0356435	0.0943707
ENSG00000152804	HHEX	218.112	-0.318632	0.0357502	0.09458
ENSG00000179950	PUF60	6640.7	-0.198944	0.0358946	0.0949218
ENSG00000071794	HLTF	3447.22	-0.200312	0.0360361	0.095238
ENSG00000141012	GALNS	480.87	-0.223253	0.0360851	0.0953429
ENSG00000164307	ERAP1	1768.97	0.305732	0.036113	0.095392
ENSG00000181029	TRAPPC5	556.528	0.209325	0.0361443	0.0954501
ENSG00000130640	TUBGCP2	1205.41	-0.181842	0.0361592	0.095477
ENSG00000108423	TUBD1	187.974	0.303817	0.0361877	0.0955278
ENSG00000055609	KMT2C	2610.7	0.243658	0.0362555	0.0956942
ENSG00000176715	ACSF3	484.219	-0.278833	0.0363417	0.0959095
ENSG00000180628	PCGF5	709.231	0.211778	0.0364757	0.0962506
ENSG00000126351	THRA	931.714	-0.221796	0.0365462	0.0963872
ENSG00000114841	DNAH1	374.103	-0.307447	0.036628	0.0965656
ENSG00000130699	TAF4	905.488	-0.267304	0.036648	0.0965939
ENSG00000168310	IRF2	722.203	0.276097	0.0367168	0.0967584
ENSG00000089916	GPATCH2L	2308.54	0.262518	0.0367653	0.0968529
ENSG00000080200	CRYBG3	1400.03	0.24044	0.036916	0.0971999
ENSG00000101856	PGRMC1	2310.73	-0.193626	0.0369706	0.0973311
ENSG00000068885	IFT80	841.948	-0.291377	0.0370103	0.0974148
ENSG00000108511	HOXB6	293.419	-0.308704	0.0370264	0.0974404
ENSG00000108883	EFTUD2	2524.09	-0.240097	0.0370763	0.0975467
ENSG00000061794	MRPS35	1636.84	0.222416	0.037222	0.0978924
ENSG00000163064	EN1	402.142	0.296786	0.0372637	0.0979767
ENSG00000010322	NISCH	1108.98	-0.18844	0.0372717	0.0979852
ENSG00000206560	ANKRD28	1768.95	-0.248955	0.0372784	0.0979904
ENSG00000141503	MINK1	3315.01	0.145091	0.0372838	0.0979918
ENSG00000145293	ENOPH1	610.037	-0.251792	0.037426	0.0983113
ENSG00000166025	AMOTL1	2950.5	-0.147893	0.0374293	0.0983113
ENSG00000162384	CZIB	507.652	-0.230345	0.0374348	0.0983131
ENSG00000161999	JMJD8	487.285	0.227955	0.0374467	0.0983162
ENSG00000165417	GTF2A1	1240.36	0.224812	0.0374704	0.0983502
ENSG00000185900	POMK	3007.63	-0.160135	0.0375128	0.0984424
ENSG00000115594	IL1R1	735.771	-0.290189	0.0375538	0.0985121
ENSG00000172889	EGFL7	369.127	-0.303075	0.0376037	0.0986176
ENSG00000133624	ZNF767P	256.152	-0.329145	0.0377015	0.0988362
ENSG00000141985	SH3GL1	2465.92	-0.254571	0.0377671	0.0989659
ENSG00000227827	PKD1P2	4919.83	-0.18544	0.0377703	0.0989659
ENSG00000126461	SCAF1	3709.66	-0.202886	0.0377803	0.0989796
ENSG00000084676	NCOA1	907.929	0.231365	0.0377874	0.0989806
ENSG00000105221	AKT2	3284.8	-0.146922	0.0377904	0.0989806
ENSG00000231365	WARS2-AS1	776.699	-0.20005	0.0378619	0.0991426
ENSG00000011454	RABGAP1	1484.59	0.149139	0.0379047	0.0992419
ENSG00000103494	RPGRIP1L	1034.96	0.219785	0.037916	0.099246
ENSG00000144283	PKP4	1286.3	-0.289264	0.0379367	0.0992876
ENSG00000129197	RPAIN	360.593	0.271121	0.0381159	0.0996931
ENSG00000144028	SNRNP200	8040.53	0.108148	0.038122	0.0996961
ENSG00000100109	TFIP11	836.348	0.269112	0.0382009	0.0998643
ENSG00000081791	DELE1	1427.7	-0.205086	0.0381976	0.0998643
ENSG00000067225	PKM	52782.5	-0.257517	0.0382144	0.0998869
ENSG00000101442	ACTR5	190.367	-0.318014	0.0382513	0.0999706
ENSG00000159267	HLCS	609.101	-0.271586	0.0382567	0.0999719
ENSG00000134375	TIMM17A	994.982	0.271464	0.0382693	0.0999921
ENSG00000122376	SHLD2	729.687	-0.23375	0.0382918	0.100025
ENSG00000141552	ANAPC11	386.343	-0.308429	0.0383149	0.10006
ENSG00000164291	ARSK	518.606	-0.248216	0.0383133	0.10006
ENSG00000056097	ZFR	3056.74	0.195176	0.0383578	0.100159
ENSG00000205726	ITSN1	554.495	-0.239273	0.0384394	0.100321
ENSG00000110696	C11orf58	1512.35	0.197684	0.0384362	0.100321
ENSG00000144451	SPAG16	182.614	0.317274	0.0384567	0.100354
ENSG00000117280	RAB29	764.347	-0.280859	0.0385117	0.100472
ENSG00000108061	SHOC2	966.539	0.237626	0.0385959	0.100627
ENSG00000143252	SDHC	1346.62	0.19632	0.0387627	0.100998
ENSG00000157106	SMG1	8621.18	0.232759	0.0388072	0.101088
ENSG00000197182	MIRLET7BHG	1338.24	0.29846	0.038845	0.101166
ENSG00000164068	RNF123	429.386	-0.271403	0.0388749	0.101213
ENSG00000164332	UBLCP1	813.307	-0.215718	0.0389159	0.101294
ENSG00000186468	RPS23	13356	0.214217	0.0389333	0.101327
ENSG00000100207	TCF20	2878.99	-0.249422	0.0389492	0.101355
ENSG00000137076	TLN1	45236.5	0.179973	0.0390062	0.10149
ENSG00000164347	GFM2	631.077	-0.269034	0.0391635	0.101874
ENSG00000141522	ARHGDIA	5875.71	-0.275197	0.0391875	0.101923
ENSG00000169926	KLF13	1459.63	0.243408	0.0392497	0.102033
ENSG00000178252	WDR6	2008.87	-0.156833	0.0392494	0.102033
ENSG00000115947	ORC4	485.866	0.270618	0.0392809	0.102089
ENSG00000196074	SYCP2	183.348	0.313147	0.0393021	0.102131
ENSG00000275832	ARHGAP23	3485.22	0.263568	0.039317	0.102156
ENSG00000140443	IGF1R	3321.34	-0.230912	0.0394206	0.102356
ENSG00000198231	DDX42	2622.96	0.186038	0.0395288	0.102577
ENSG00000126267	COX6B1	1689.72	0.241818	0.0395735	0.102667
ENSG00000125945	ZNF436	456.239	0.2651	0.0396435	0.102809
ENSG00000152359	POC5	175.748	-0.311972	0.0396667	0.102843
ENSG00000135535	CD164	6035.34	0.185966	0.0399047	0.103408
ENSG00000171295	ZNF440	454.655	-0.250093	0.0399389	0.103466
ENSG00000072121	ZFYVE26	553.58	-0.231057	0.0399422	0.103466
ENSG00000004534	RBM6	824.42	-0.220092	0.0399491	0.103471
ENSG00000065268	WDR18	390.94	0.240565	0.0399932	0.103559
ENSG00000166436	TRIM66	632.727	-0.279083	0.0401234	0.10387
ENSG00000100304	TTLL12	1689.34	-0.184481	0.0401333	0.103882
ENSG00000214736	TOMM6	728.44	0.305073	0.0401496	0.103911
ENSG00000172765	TMCC1	662.446	-0.240464	0.0402181	0.104049
ENSG00000156709	AIFM1	431.978	-0.281633	0.0403678	0.104384
ENSG00000125817	CENPB	1799.93	-0.193611	0.0403987	0.104437
ENSG00000140463	BBS4	297.121	0.267899	0.0404043	0.104438
ENSG00000143486	EIF2D	1989.39	0.226102	0.0404658	0.104571
ENSG00000126458	RRAS	694.019	0.323544	0.0405179	0.104693
ENSG00000183020	AP2A2	1478.95	-0.165673	0.0405437	0.104733
ENSG00000244687	UBE2V1	4137.21	0.169495	0.0405763	0.104791
ENSG00000068383	INPP5A	296.568	-0.274915	0.0406465	0.104959
ENSG00000230124	ACBD6	858.323	-0.211215	0.0406719	0.104976
ENSG00000163781	TOPBP1	3403.37	-0.218888	0.0406736	0.104976
ENSG00000006712	PAF1	1198.64	0.310745	0.0406936	0.105014
ENSG00000156502	SUPV3L1	566.056	0.284104	0.0407172	0.10505
ENSG00000162076	FLYWCH2	513.296	-0.243406	0.0409498	0.105582
ENSG00000107669	ATE1	685.424	0.250473	0.0409585	0.105591
ENSG00000266074	BAHCC1	2516.61	-0.163997	0.0409977	0.105666
ENSG00000138867	GUCD1	2223.42	-0.195465	0.0410402	0.105762
ENSG00000115685	PPP1R7	595.597	-0.216822	0.0411226	0.105961
ENSG00000185104	FAF1	1586.84	-0.190392	0.041374	0.106528
ENSG00000198162	MAN1A2	2832.51	0.174461	0.0414746	0.106761
ENSG00000100711	ZFYVE21	382.286	-0.24784	0.0415907	0.107046
ENSG00000114857	NKTR	2088.18	-0.189675	0.0416811	0.107265
ENSG00000124535	WRNIP1	791.488	0.232831	0.0418079	0.107551
ENSG00000161956	SENP3	1308.31	-0.21193	0.0420487	0.108075
ENSG00000125835	SNRPB	2106.35	-0.238954	0.0420639	0.108101
ENSG00000117448	AKR1A1	773.61	0.308714	0.04207	0.108103
ENSG00000155034	FBXL18	1270.55	-0.253105	0.0420843	0.108113
ENSG00000115946	PNO1	681.026	0.249892	0.0421339	0.108172
ENSG00000101146	RAE1	1099.3	-0.209499	0.0421299	0.108172
ENSG00000158545	ZC3H18	1232.3	-0.265638	0.0421509	0.108177
ENSG00000204516	MICB	590.006	0.27036	0.0422891	0.108435
ENSG00000167775	CD320	704.526	-0.261972	0.0424157	0.108719
ENSG00000113300	CNOT6	1790.71	-0.18888	0.0427664	0.109508
ENSG00000130749	ZC3H4	1708.4	-0.277097	0.0429597	0.109962
ENSG00000275464	FP565260.1	440.74	-0.276219	0.043044	0.110136
ENSG00000125534	PPDPF	1309.55	-0.304541	0.0430527	0.110145
ENSG00000114650	SCAP	1640.18	-0.149149	0.043162	0.110411
ENSG00000137154	RPS6	26180.1	0.174727	0.0432114	0.110523
ENSG00000164403	SHROOM1	303.219	-0.267277	0.04325	0.110594
ENSG00000213593	TMX2	1672.82	0.195503	0.0435679	0.111324
ENSG00000196236	XPNPEP3	1793.97	0.190032	0.0436767	0.111546
ENSG00000127603	MACF1	11189.3	0.195976	0.0437255	0.111657
ENSG00000143093	STRIP1	1899.67	-0.198585	0.0439707	0.112199
ENSG00000119900	OGFRL1	1324.19	-0.239642	0.0440178	0.112305
ENSG00000032219	ARID4A	309.373	0.289265	0.0440818	0.112441
ENSG00000136450	SRSF1	7105.67	-0.14029	0.044118	0.112519
ENSG00000176623	RMDN1	691.429	-0.295239	0.0441316	0.112527
ENSG00000020633	RUNX3	900.073	0.212426	0.0442178	0.112684
ENSG00000176986	SEC24C	3838.42	0.210481	0.0443228	0.112901
ENSG00000155729	KCTD18	314.935	0.319791	0.0443336	0.112914
ENSG00000091140	DLD	1204.52	-0.256215	0.0443632	0.112962
ENSG00000109099	PMP22	655.843	0.316379	0.0444093	0.113051
ENSG00000278848	TP53TG3F	6.60317	0.262774	0.0445059	0.113241
ENSG00000089195	TRMT6	398.201	0.306741	0.0445312	0.113263
ENSG00000115970	THADA	1094.31	-0.186831	0.0445389	0.113268
ENSG00000094880	CDC23	2243.45	0.274647	0.0447129	0.113654
ENSG00000099624	ATP5F1D	663.706	0.218798	0.0449379	0.114113
ENSG00000142197	DOP1B	353.652	0.284945	0.0450969	0.114446
ENSG00000085998	POMGNT1	1321.26	-0.211262	0.045442	0.115279
ENSG00000075234	TTC38	227.833	-0.295388	0.0455146	0.115402
ENSG00000152492	CCDC50	3144.59	0.135554	0.045523	0.115402
ENSG00000087088	BAX	664.633	-0.261347	0.0456095	0.115565
ENSG00000072071	ADGRL1	1665.51	-0.184144	0.0456173	0.115566
ENSG00000072786	STK10	935.274	0.241201	0.045749	0.115842
ENSG00000117877	POLR1G	403.716	-0.28974	0.0457892	0.11593
ENSG00000146066	HIGD2A	1092.82	0.216041	0.0458122	0.115974
ENSG00000180818	HOXC10	988.462	0.239693	0.0458379	0.116012
ENSG00000113580	NR3C1	5173.33	0.210899	0.0460271	0.116403
ENSG00000065308	TRAM2	24340.5	-0.220465	0.0460606	0.116459
ENSG00000169057	MECP2	1155.96	-0.212196	0.0460962	0.116534
ENSG00000147155	EBP	342.348	-0.284146	0.0461436	0.116626
ENSG00000103855	CD276	3692.38	-0.209356	0.0461645	0.116664
ENSG00000166398	GARRE1	1398.28	0.259651	0.0461969	0.116731
ENSG00000141013	GAS8	1087.73	-0.237744	0.0465854	0.117554
ENSG00000136156	ITM2B	3957.4	0.308405	0.0466132	0.117609
ENSG00000061273	HDAC7	3239.28	-0.178398	0.0467495	0.117866
ENSG00000149187	CELF1	5734.46	0.208212	0.0467847	0.11792
ENSG00000136631	VPS45	1121.84	-0.225221	0.0468039	0.117931
ENSG00000240344	PPIL3	411.877	0.290522	0.0469244	0.118191
ENSG00000145284	SCD5	262.347	-0.306111	0.04708	0.118504
ENSG00000042088	TDP1	374.968	-0.309215	0.0471202	0.118567
ENSG00000108666	C17orf75	212.132	-0.297569	0.0472071	0.118757
ENSG00000105953	OGDH	2511.79	-0.166358	0.0472862	0.118922
ENSG00000188242	PP7080	449.508	0.241165	0.0473914	0.119045
ENSG00000204843	DCTN1	3581.33	-0.198317	0.0473898	0.119045
ENSG00000138035	PNPT1	1055.31	-0.200496	0.0475571	0.119373
ENSG00000197702	PARVA	3096.61	-0.153582	0.0476333	0.119521
ENSG00000164253	WDR41	1027.4	-0.252165	0.0477669	0.119783
ENSG00000185946	RNPC3	492.633	-0.284771	0.0477946	0.119837
ENSG00000163374	YY1AP1	1960.24	0.170441	0.0478209	0.119889
ENSG00000221963	APOL6	2129.28	0.306812	0.0478364	0.119913
ENSG00000005812	FBXL3	1238.76	0.20001	0.0478882	0.119984
ENSG00000152117	SMPD4BP	496.863	-0.271471	0.0478984	0.119995
ENSG00000126254	RBM42	1525.05	-0.235314	0.0479336	0.120054
ENSG00000138018	SELENOI	1510.93	0.208046	0.0480348	0.120278
ENSG00000132382	MYBBP1A	2431.65	0.202981	0.0480599	0.120326
ENSG00000109171	SLAIN2	1378.51	0.180436	0.0482061	0.120633
ENSG00000168297	PXK	899.708	0.282659	0.0482786	0.120785
ENSG00000129219	PLD2	369.396	-0.297034	0.0482956	0.120813
ENSG00000112578	BYSL	358.074	-0.299883	0.0483147	0.120846
ENSG00000152518	ZFP36L2	4564.95	0.2137	0.0483533	0.120898
ENSG00000165240	ATP7A	397.831	-0.300814	0.0483675	0.120919
ENSG00000124702	KLHDC3	683.714	0.203816	0.04846	0.121135
ENSG00000067646	ZFY	1416.08	0.237986	0.0485037	0.12123
ENSG00000119242	CCDC92	635.886	0.297032	0.0485326	0.121262
ENSG00000105438	KDELR1	4994.32	0.198574	0.0485746	0.121318
ENSG00000197323	TRIM33	2209.38	0.158853	0.0486348	0.121439
ENSG00000183723	CMTM4	570.073	-0.295983	0.048679	0.12152
ENSG00000177932	ZNF354C	427.978	-0.326885	0.0488094	0.121786
ENSG00000172819	RARG	1524.17	-0.223826	0.0489034	0.121962
ENSG00000112699	GMDS	214.392	0.326947	0.0489723	0.122087
ENSG00000086758	HUWE1	7197.28	-0.20688	0.0489779	0.122087
ENSG00000188895	MSL1	2593	0.204451	0.0490383	0.122219
ENSG00000106105	GARS1	5633.42	0.208238	0.0490427	0.122219
ENSG00000174579	MSL2	1637.73	0.201858	0.0490992	0.122321
ENSG00000105281	SLC1A5	4662.01	0.235734	0.0492229	0.122579
ENSG00000147439	BIN3	564.308	-0.241187	0.0492941	0.122741
ENSG00000139278	GLIPR1	2619.59	-0.32487	0.0493082	0.122759
ENSG00000110717	NDUFS8	1194.88	-0.220427	0.0493339	0.122795
ENSG00000089022	MAPKAPK5	811.756	-0.182171	0.0493562	0.122807
ENSG00000124225	PMEPA1	510.193	-0.29469	0.0493998	0.1229
ENSG00000173011	TADA2B	384.516	0.301432	0.0494194	0.122904
ENSG00000163349	HIPK1	4487.09	0.274434	0.0494486	0.122961
ENSG00000116266	STXBP3	1804.84	0.175832	0.0495854	0.123257
ENSG00000039123	MTREX	2741.76	0.187843	0.0496463	0.123363
ENSG00000108679	LGALS3BP	8741.51	0.233672	0.0496405	0.123363
ENSG00000130382	MLLT1	1683.99	-0.199481	0.0497158	0.123506
ENSG00000153015	CWC27	364.736	-0.289705	0.0498683	0.12384
ENSG00000109113	RAB34	2054.11	-0.178136	0.0498863	0.123854
ENSG00000118518	RNF146	565.708	0.205513	0.0502069	0.12456
ENSG00000100997	ABHD12	659.016	-0.199714	0.0502772	0.124659
ENSG00000136068	FLNB	6918.16	0.184435	0.0502771	0.124659
ENSG00000154719	MRPL39	416.273	-0.291246	0.0503128	0.124732
ENSG00000165792	METTL17	665.36	-0.269992	0.0503219	0.124739
ENSG00000131323	TRAF3	1064.97	-0.237568	0.050376	0.124843
ENSG00000118600	RXYLT1	244.351	-0.271846	0.0504577	0.125
ENSG00000010165	EEF1AKNMT	729.383	-0.211781	0.0505863	0.125274
ENSG00000107779	BMPR1A	802.96	-0.222198	0.0506789	0.125488
ENSG00000212694	LINC01089	247.554	0.251928	0.0506995	0.125508
ENSG00000145016	RUBCN	959.517	-0.254457	0.050741	0.125596
ENSG00000108256	NUFIP2	9906.7	0.215461	0.0507878	0.125697
ENSG00000116954	RRAGC	835.025	0.240194	0.0508501	0.125805
ENSG00000173660	UQCRH	1528.36	0.171187	0.0508971	0.125891
ENSG00000105819	PMPCB	648.001	0.25107	0.0509859	0.126065
ENSG00000128059	PPAT	1127.13	0.235793	0.0510125	0.1261
ENSG00000100360	IFT27	313.626	-0.263319	0.0510525	0.126153
ENSG00000115307	AUP1	3065.35	0.192906	0.0510677	0.126161
ENSG00000267368	UPK3BL1	516.061	-0.31851	0.0511253	0.126277
ENSG00000181220	ZNF746	569.401	-0.200216	0.0511592	0.126326
ENSG00000164647	STEAP1	513.485	0.324793	0.0512267	0.126462
ENSG00000134575	ACP2	299.16	-0.295311	0.0513112	0.12664
ENSG00000165678	GHITM	2325.94	0.185728	0.0514318	0.126892
ENSG00000168283	BMI1	751.321	0.20464	0.051442	0.126902
ENSG00000102595	UGGT2	711.929	0.191335	0.0514809	0.126982
ENSG00000006062	MAP3K14	363.792	-0.251528	0.0514974	0.127008
ENSG00000138434	ITPRID2	6744.24	-0.18958	0.0515454	0.127111
ENSG00000262246	CORO7	394.137	-0.306997	0.0516238	0.127243
ENSG00000169184	MN1	628.063	0.261862	0.0517406	0.12747
ENSG00000089220	PEBP1	3532.43	-0.15538	0.051736	0.12747
ENSG00000131653	TRAF7	3582.92	-0.208748	0.0517926	0.127582
ENSG00000155229	MMS19	897.154	-0.22536	0.0518273	0.127636
ENSG00000105701	FKBP8	4126.45	0.184691	0.0518829	0.127728
ENSG00000156876	SASS6	496.068	-0.225536	0.0519441	0.127802
ENSG00000063245	EPN1	4368.75	-0.199353	0.0519352	0.127802
ENSG00000182087	TMEM259	2727.33	0.253116	0.0519655	0.127839
ENSG00000189164	ZNF527	194.514	-0.310968	0.0520022	0.127899
ENSG00000176973	FAM89B	410.244	0.284014	0.0522538	0.12844
ENSG00000106603	COA1	732.112	-0.215704	0.0524339	0.128837
ENSG00000011451	WIZ	3703.92	-0.17935	0.0524944	0.12897
ENSG00000103549	RNF40	3418.47	0.148971	0.0527041	0.129392
ENSG00000177879	AP3S1	1605.67	0.195808	0.0528064	0.129581
ENSG00000125743	SNRPD2	1989.95	0.249419	0.0528864	0.129762
ENSG00000144120	TMEM177	197.178	-0.288656	0.0529119	0.129809
ENSG00000241878	PISD	928.809	0.309479	0.0530268	0.130075
ENSG00000140943	MBTPS1	1972.22	0.180317	0.0530543	0.130127
ENSG00000112031	MTRF1L	532.74	0.256998	0.0530764	0.130166
ENSG00000083099	LYRM2	523.241	-0.292118	0.0534378	0.130974
ENSG00000100888	CHD8	2382.64	-0.181539	0.0535085	0.1311
ENSG00000074071	MRPS34	643.211	-0.248093	0.05352	0.131112
ENSG00000137992	DBT	536.51	0.238675	0.0535495	0.131152
ENSG00000135002	RFK	463.607	-0.304673	0.0535738	0.131166
ENSG00000197948	FCHSD1	393.833	0.26717	0.0536016	0.131218
ENSG00000182952	HMGN4	884.121	0.187239	0.0536422	0.131286
ENSG00000177556	ATOX1	491.886	-0.278719	0.0536925	0.131394
ENSG00000174738	NR1D2	1442.18	0.312311	0.0536998	0.131396
ENSG00000114554	PLXNA1	7801.56	-0.239738	0.0537307	0.131456
ENSG00000106399	RPA3	261.447	-0.304869	0.0539373	0.13194
ENSG00000196981	WDR5B	392.165	0.31173	0.0540602	0.13212
ENSG00000214021	TTLL3	417.777	-0.291689	0.054041	0.13212
ENSG00000100599	RIN3	525.503	-0.267813	0.0540598	0.13212
ENSG00000178952	TUFM	3608.62	-0.181501	0.05406	0.13212
ENSG00000115268	RPS15	4006.17	0.256437	0.0540797	0.132152
ENSG00000213563	C8orf82	220.202	0.291052	0.0541903	0.13238
ENSG00000134717	BTF3L4	1084.29	-0.204322	0.0541924	0.13238
ENSG00000285967	NIPBL-DT	474.806	-0.274059	0.0542164	0.132407
ENSG00000109971	HSPA8	38848.4	-0.178868	0.0543132	0.132564
ENSG00000116198	CEP104	1016.87	0.187594	0.0544159	0.132783
ENSG00000241553	ARPC4	1394.96	-0.222043	0.0544157	0.132783
ENSG00000231925	TAPBP	22530.7	0.234563	0.0544255	0.132791
ENSG00000134001	EIF2S1	2404.61	0.178518	0.0545679	0.133091
ENSG00000145365	TIFA	295.496	0.305925	0.0547475	0.133497
ENSG00000122705	CLTA	5109.67	-0.15393	0.0548063	0.133609
ENSG00000121644	DESI2	2811.92	0.173205	0.05483	0.133651
ENSG00000176407	KCMF1	2479.2	0.171249	0.0548441	0.133653
ENSG00000090006	LTBP4	4629.41	0.283388	0.054841	0.133653
ENSG00000165916	PSMC3	1461.27	-0.226498	0.0550116	0.134003
ENSG00000165055	METTL2B	588.012	-0.240374	0.0550334	0.134035
ENSG00000067191	CACNB1	294.185	-0.275343	0.0553076	0.134671
ENSG00000181467	RAP2B	1104.28	-0.247388	0.0553635	0.134775
ENSG00000144591	GMPPA	1131.17	0.190392	0.0555103	0.135068
ENSG00000284057	AP001273.2	12.6758	0.134873	0.0556631	0.135363
ENSG00000241343	RPL36A	914.003	0.303207	0.0556645	0.135363
ENSG00000165169	DYNLT3	655.01	0.269268	0.0557687	0.135568
ENSG00000205730	ITPRIPL2	5336.37	0.204709	0.0558843	0.135833
ENSG00000213780	GTF2H4	201.618	-0.273435	0.0559158	0.135877
ENSG00000100425	BRD1	1332.41	0.194498	0.0559278	0.135881
ENSG00000114209	PDCD10	789.306	0.236191	0.0559979	0.13598
ENSG00000166411	IDH3A	1294.43	0.208035	0.0561102	0.136188
ENSG00000185278	ZBTB37	1362	-0.241693	0.0562151	0.136373
ENSG00000100523	DDHD1	720.134	-0.226654	0.056301	0.136554
ENSG00000167645	YIF1B	1421.07	0.17273	0.0563152	0.136556
ENSG00000172336	POP7	564.954	-0.284782	0.0564548	0.136846
ENSG00000226328	NUP50-DT	216.057	-0.291927	0.0565761	0.137085
ENSG00000139405	RITA1	400.949	-0.256747	0.0566905	0.13726
ENSG00000070610	GBA2	1778.77	-0.215453	0.0566978	0.13726
ENSG00000084093	REST	2052.27	0.140968	0.0566994	0.13726
ENSG00000157045	NTAN1	711.824	-0.238462	0.0568537	0.137536
ENSG00000167257	RNF214	583.389	0.21626	0.0570421	0.137927
ENSG00000119705	SLIRP	306.473	-0.271798	0.0571444	0.138142
ENSG00000113597	TRAPPC13	258.973	-0.267029	0.0572541	0.138363
ENSG00000141367	CLTC	20027.8	0.133106	0.0572824	0.13841
ENSG00000122958	VPS26A	778.867	-0.177548	0.0573691	0.138582
ENSG00000143624	INTS3	2856.18	0.162979	0.0573741	0.138582
ENSG00000231711	LINC00899	195.619	0.317308	0.0573846	0.138592
ENSG00000215193	PEX26	1179.85	-0.220643	0.0574429	0.1387
ENSG00000138448	ITGAV	4067.53	0.229339	0.0575906	0.139001
ENSG00000112685	EXOC2	820.368	-0.165884	0.0576821	0.139146
ENSG00000116473	RAP1A	1387.15	0.166213	0.0581271	0.140055
ENSG00000108599	AKAP10	617.655	0.191289	0.0582623	0.140281
ENSG00000002834	LASP1	9252.19	-0.226082	0.0582828	0.140314
ENSG00000100138	SNU13	2381.49	0.248751	0.0583433	0.140443
ENSG00000166507	NDST2	324.723	0.3291	0.0584472	0.140677
ENSG00000122870	BICC1	1556.28	0.323185	0.0584642	0.140701
ENSG00000182199	SHMT2	3533.76	0.164348	0.0585687	0.140887
ENSG00000065613	SLK	2645.4	0.169793	0.0585899	0.140921
ENSG00000196505	GDAP2	2346.49	0.285728	0.0586656	0.14107
ENSG00000084623	EIF3I	4137.2	0.216927	0.058781	0.141314
ENSG00000177042	TMEM80	501.14	-0.236344	0.0588789	0.1415
ENSG00000111011	RSRC2	1484.15	0.266604	0.0589088	0.141555
ENSG00000241468	ATP5MF	916.642	-0.212327	0.0589677	0.141647
ENSG00000115825	PRKD3	2137.24	-0.200207	0.0592053	0.142201
ENSG00000129680	MAP7D3	402.64	-0.28018	0.0592589	0.14228
ENSG00000160075	SSU72	1920.05	0.16063	0.059256	0.14228
ENSG00000149218	ENDOD1	287.765	-0.30364	0.0592983	0.142341
ENSG00000204628	RACK1	23857.3	0.152298	0.059344	0.142426
ENSG00000121022	COPS5	1311.73	0.144443	0.0595674	0.142886
ENSG00000076685	NT5C2	1092.51	0.182375	0.0595906	0.142899
ENSG00000074356	NCBP3	1450.99	-0.159167	0.0595934	0.142899
ENSG00000085832	EPS15	1806.27	0.156739	0.0595874	0.142899
ENSG00000236859	NIFK-AS1	130.495	-0.320924	0.0599898	0.143698
ENSG00000163584	RPL22L1	853.367	0.293086	0.059997	0.143698
ENSG00000049860	HEXB	4010.67	-0.220959	0.0600243	0.14373
ENSG00000101161	PRPF6	2188.35	0.175939	0.0601773	0.144063
ENSG00000138050	THUMPD2	196.672	-0.294992	0.060186	0.144067
ENSG00000161204	ABCF3	1273.47	0.192997	0.0601939	0.144069
ENSG00000182253	SYNM	753.926	-0.257651	0.0603438	0.14436
ENSG00000126456	IRF3	784.736	0.262662	0.0603564	0.144373
ENSG00000280347	AC000123.3	279.997	-0.319161	0.0603933	0.144411
ENSG00000125166	GOT2	5258.48	-0.182849	0.0604279	0.144477
ENSG00000116497	S100PBP	1208.05	-0.166735	0.0605281	0.144666
ENSG00000169221	TBC1D10B	2232.86	-0.186521	0.0605864	0.144771
ENSG00000164172	MOCS2	851.21	-0.226879	0.0607409	0.145107
ENSG00000117151	CTBS	726.524	0.31544	0.0607673	0.145153
ENSG00000104756	KCTD9	4956.88	0.231491	0.0607988	0.145211
ENSG00000273136	NBPF26	508.774	-0.323804	0.0608399	0.145275
ENSG00000174606	ANGEL2	809.812	-0.287971	0.0608496	0.145282
ENSG00000253816	GUSBP14	229.065	-0.301772	0.0610903	0.145771
ENSG00000105329	TGFB1	3444.51	0.288386	0.0610873	0.145771
ENSG00000196453	ZNF777	424.376	0.251068	0.0611966	0.145974
ENSG00000177542	SLC25A22	1963.31	0.311073	0.0612117	0.145984
ENSG00000243279	PRAF2	281.445	0.245836	0.0614584	0.146513
ENSG00000103343	ZNF174	262.505	-0.299851	0.0615395	0.146673
ENSG00000120159	CAAP1	149.038	0.305422	0.061758	0.147087
ENSG00000011295	TTC19	659.725	0.191328	0.0618043	0.147133
ENSG00000168264	IRF2BP2	4940.03	0.14076	0.0618011	0.147133
ENSG00000125834	STK35	1785.54	0.292699	0.0618546	0.147201
ENSG00000143515	ATP8B2	4311.27	-0.157025	0.0618536	0.147201
ENSG00000089639	GMIP	768.605	0.284498	0.0618972	0.147285
ENSG00000135837	CEP350	3690.01	0.203278	0.0619128	0.147305
ENSG00000270149	AL591806.2	10.49	0.194831	0.0620181	0.14751
ENSG00000104660	LEPROTL1	856.303	0.246898	0.0620392	0.14751
ENSG00000155876	RRAGA	2068.81	0.205404	0.0620419	0.14751
ENSG00000154640	BTG3	1101.13	0.24258	0.0621376	0.147703
ENSG00000221823	PPP3R1	3092.09	0.176229	0.0622278	0.147866
ENSG00000158850	B4GALT3	924.439	0.30657	0.0622791	0.147936
ENSG00000170876	TMEM43	1699.78	-0.198072	0.0623995	0.148154
ENSG00000143369	ECM1	1884.89	-0.234103	0.0624623	0.148251
ENSG00000138756	BMP2K	820.053	-0.270699	0.0626025	0.14855
ENSG00000205138	SDHAF1	289.125	0.296578	0.0627157	0.148749
ENSG00000112378	PERP	3078.77	-0.203262	0.0627296	0.148765
ENSG00000180626	ZNF594	172.366	-0.298936	0.0628299	0.148985
ENSG00000164889	SLC4A2	1280.01	-0.210324	0.0628496	0.149015
ENSG00000143155	TIPRL	1860.79	0.154336	0.0630519	0.14946
ENSG00000181396	OGFOD3	418.836	-0.264265	0.0630644	0.149472
ENSG00000267855	NDUFA7	818.01	0.234995	0.0631176	0.149581
ENSG00000075089	ACTR6	348.837	0.328374	0.0633018	0.149949
ENSG00000197757	HOXC6	568.116	-0.247525	0.0633809	0.150101
ENSG00000118246	FASTKD2	903.353	-0.165435	0.0634073	0.150146
ENSG00000034533	ASTE1	215.191	-0.292077	0.0634537	0.150151
ENSG00000170265	ZNF282	836.896	0.181778	0.0634605	0.150151
ENSG00000004975	DVL2	1216.48	-0.192693	0.0634391	0.150151
ENSG00000143164	DCAF6	1758.85	0.212913	0.0634172	0.150151
ENSG00000139496	NUP58	3263.07	0.251036	0.0634398	0.150151
ENSG00000101367	MAPRE1	3322.1	-0.181206	0.0634253	0.150151
ENSG00000198363	ASPH	15222.8	0.166768	0.063456	0.150151
ENSG00000078319	PMS2P1	179.623	-0.319605	0.0634724	0.150162
ENSG00000197448	GSTK1	437.951	-0.28579	0.063498	0.15017
ENSG00000183741	CBX6	3014.58	-0.16738	0.0634887	0.15017
ENSG00000179241	LDLRAD3	535.382	-0.260343	0.063597	0.150352
ENSG00000197024	ZNF398	456.439	-0.209532	0.0636054	0.150355
ENSG00000126768	TIMM17B	350.282	0.267263	0.0637547	0.150673
ENSG00000170852	KBTBD2	1270.52	0.215671	0.0639294	0.150929
ENSG00000113966	ARL6	190.875	-0.31173	0.0639433	0.150944
ENSG00000151116	UEVLD	421.355	-0.282259	0.0639547	0.150954
ENSG00000101152	DNAJC5	3046.27	-0.174785	0.0640875	0.151207
ENSG00000164430	CGAS	785.901	-0.229661	0.0641156	0.151229
ENSG00000151929	BAG3	2850.52	0.231265	0.064184	0.151356
ENSG00000108349	CASC3	3561.89	0.185821	0.0641955	0.151366
ENSG00000141098	GFOD2	299.851	-0.233814	0.0642942	0.151546
ENSG00000026508	CD44	42600.3	0.227485	0.0643107	0.151556
ENSG00000099977	DDT	661.704	-0.216021	0.0643704	0.151673
ENSG00000087502	ERGIC2	2176.77	-0.211447	0.0644685	0.151852
ENSG00000063587	ZNF275	715.879	0.211003	0.0647644	0.152467
ENSG00000116754	SRSF11	3962.55	0.159885	0.0647668	0.152467
ENSG00000101343	CRNKL1	450.616	0.21197	0.064825	0.152569
ENSG00000188002	AC026412.1	214.456	0.280389	0.064855	0.152622
ENSG00000111832	RWDD1	796.582	0.292852	0.0649545	0.152815
ENSG00000103495	MAZ	5441.09	-0.131803	0.0652617	0.15342
ENSG00000198818	SFT2D1	614.584	0.195217	0.0656136	0.154195
ENSG00000037042	TUBG2	552.329	0.248069	0.0656528	0.154269
ENSG00000244005	NFS1	786.664	-0.202165	0.0657342	0.154425
ENSG00000197343	ZNF655	1297.53	0.188929	0.0659453	0.154867
ENSG00000130204	TOMM40	2403.28	-0.279729	0.0659618	0.154889
ENSG00000198841	KTI12	270.753	0.296786	0.0659802	0.154914
ENSG00000113456	RAD1	1130.86	-0.175563	0.0660388	0.155034
ENSG00000188647	PTAR1	2425.04	0.212063	0.0661114	0.155186
ENSG00000175470	PPP2R2D	664.364	-0.228428	0.066193	0.15536
ENSG00000165283	STOML2	977.469	-0.200331	0.0663104	0.1556
ENSG00000185904	LINC00839	687.963	0.195888	0.0664074	0.15581
ENSG00000132680	KHDC4	4179.15	0.315668	0.0664745	0.155932
ENSG00000181019	NQO1	2454.01	0.31699	0.0665144	0.155972
ENSG00000164024	METAP1	1013.04	-0.193659	0.0665324	0.155996
ENSG00000102119	EMD	876.218	0.197125	0.0666611	0.156244
ENSG00000102226	USP11	710.072	0.210027	0.0667054	0.15633
ENSG00000178163	ZNF518B	1423.74	0.256021	0.0667533	0.156406
ENSG00000125398	SOX9	1001.79	-0.308885	0.066761	0.156407
ENSG00000064651	SLC12A2	985.691	-0.267222	0.0668851	0.156626
ENSG00000168243	GNG4	195.486	-0.305524	0.0669278	0.156708
ENSG00000131844	MCCC2	1311.23	0.209108	0.0669424	0.156724
ENSG00000177508	IRX3	518.815	0.187581	0.0669654	0.15676
ENSG00000114098	ARMC8	1008.65	-0.171161	0.0669759	0.156767
ENSG00000006831	ADIPOR2	2322.25	-0.132162	0.0670782	0.15697
ENSG00000156345	CDK20	246.956	0.265638	0.0671187	0.157024
ENSG00000070961	ATP2B1	2305.5	0.258101	0.0671691	0.157111
ENSG00000070047	PHRF1	2114.94	-0.160646	0.067261	0.157254
ENSG00000166478	ZNF143	640.023	0.218971	0.0673686	0.157452
ENSG00000100596	SPTLC2	641.788	0.199063	0.067593	0.157905
ENSG00000165410	CFL2	909.535	-0.178315	0.06764	0.157996
ENSG00000134697	GNL2	2221.65	0.203113	0.0677598	0.15824
ENSG00000100348	TXN2	813.74	0.201938	0.0677732	0.158253
ENSG00000248710	AC079594.1	10.6824	-0.157634	0.0678	0.158298
ENSG00000112339	HBS1L	1657.75	0.157977	0.0678379	0.15835
ENSG00000116138	DNAJC16	766.838	0.265277	0.0679339	0.158538
ENSG00000178761	FAM219B	735.761	0.210673	0.0679459	0.158548
ENSG00000166526	ZNF3	378.567	-0.213593	0.0679754	0.158599
ENSG00000170606	HSPA4	6264.83	-0.132384	0.0680145	0.158672
ENSG00000073849	ST6GAL1	146.504	0.31937	0.0682255	0.159074
ENSG00000169288	MRPL1	306.58	-0.274075	0.0683598	0.159351
ENSG00000133704	IPO8	2212.79	-0.172491	0.0684118	0.159416
ENSG00000105355	PLIN3	2868.87	0.241953	0.0684278	0.159418
ENSG00000235558	GUSBP17	9.77057	0.280961	0.0684692	0.159479
ENSG00000136960	ENPP2	1192.94	-0.316617	0.0686337	0.159844
ENSG00000205485	AC004980.1	162.28	0.329925	0.0686982	0.159958
ENSG00000122386	ZNF205	256.674	0.289974	0.0687253	0.160003
ENSG00000134247	PTGFRN	2899.18	-0.160387	0.0688381	0.160229
ENSG00000162222	TTC9C	388.879	0.256183	0.0688547	0.160249
ENSG00000120616	EPC1	534.786	0.188498	0.0689753	0.160475
ENSG00000227671	ZNF731P	584.239	-0.259321	0.0693649	0.161308
ENSG00000101882	NKAP	272.689	0.306038	0.0695083	0.161623
ENSG00000155097	ATP6V1C1	1345.44	0.174832	0.0696638	0.161893
ENSG00000103512	NOMO1	6539.03	-0.158181	0.06988	0.162322
ENSG00000065883	CDK13	2280.35	0.23075	0.0700416	0.162642
ENSG00000124788	ATXN1	899.937	0.229727	0.0700837	0.162721
ENSG00000260404	AC110079.1	214.666	0.266247	0.0701806	0.162872
ENSG00000184220	CMSS1	605.115	0.287346	0.0703892	0.163283
ENSG00000138303	ASCC1	423.101	0.207607	0.0704016	0.163293
ENSG00000119471	HSDL2	1258.14	0.188252	0.0704736	0.163349
ENSG00000078808	SDF4	3337.82	0.124606	0.0704462	0.163349
ENSG00000102977	ACD	389.067	-0.24623	0.0705002	0.163392
ENSG00000087152	ATXN7L3	1623.82	0.223421	0.070621	0.163635
ENSG00000143543	JTB	1179.67	0.203947	0.0706402	0.163661
ENSG00000136504	KAT7	1938.7	-0.173733	0.0706732	0.1637
ENSG00000079134	THOC1	456.99	-0.276728	0.0707236	0.163799
ENSG00000177479	ARIH2	1307.92	-0.224439	0.0707402	0.163819
ENSG00000198837	DENND4B	1725.23	-0.150171	0.0707588	0.163825
ENSG00000270066	AL356488.2	41.0029	0.0662733	0.0708614	0.164006
ENSG00000185551	NR2F2	586.863	-0.26387	0.0708786	0.16401
ENSG00000197619	ZNF615	191.152	0.258845	0.0709221	0.164081
ENSG00000272333	KMT2B	2514.79	0.248419	0.0709255	0.164081
ENSG00000204634	TBC1D8	1867.62	0.190655	0.0710032	0.164242
ENSG00000168000	BSCL2	560.095	-0.224016	0.0712978	0.164737
ENSG00000166226	CCT2	3554.31	-0.164988	0.0713438	0.164807
ENSG00000111725	PRKAB1	492.783	0.276129	0.0714261	0.164959
ENSG00000197879	MYO1C	5234.8	-0.169814	0.0714618	0.165005
ENSG00000164494	PDSS2	490.94	-0.194978	0.0714783	0.165024
ENSG00000187231	SESTD1	1193.23	0.197782	0.0715724	0.165204
ENSG00000196739	COL27A1	681.909	0.240259	0.071763	0.165607
ENSG00000266472	MRPS21	1058.5	0.178935	0.0718568	0.165711
ENSG00000161813	LARP4	2639.91	0.16191	0.072138	0.166285
ENSG00000257621	PSMA3-AS1	417.845	-0.267256	0.0722176	0.16645
ENSG00000099814	CEP170B	2953.14	-0.193116	0.0724709	0.16694
ENSG00000186230	ZNF749	425.109	0.22614	0.0726526	0.167287
ENSG00000112167	SAYSD1	577.507	-0.228197	0.0727215	0.167423
ENSG00000171853	TRAPPC12	885.376	-0.200175	0.0727794	0.167518
ENSG00000124214	STAU1	5339.68	0.119434	0.0728125	0.167576
ENSG00000145147	SLIT2	1446.61	0.250147	0.073153	0.168265
ENSG00000167264	DUS2	164.506	-0.283611	0.073293	0.16854
ENSG00000204427	ABHD16A	404.211	0.240901	0.0733318	0.168601
ENSG00000006125	AP2B1	6256.6	-0.146087	0.0734205	0.168734
ENSG00000184967	NOC4L	836.299	0.288101	0.073463	0.168789
ENSG00000251474	RPL32P3	589.498	-0.214889	0.0734713	0.168789
ENSG00000091009	RBM27	2894.29	0.222547	0.0734997	0.168835
ENSG00000131845	ZNF304	477.641	0.238729	0.0737797	0.169362
ENSG00000116260	QSOX1	11259.8	0.152147	0.0737868	0.169362
ENSG00000283228	AC068547.1	43.3976	0.0584628	0.0738299	0.169366
ENSG00000278845	MRPL45	1103.45	0.194418	0.0738178	0.169366
ENSG00000104886	PLEKHJ1	378.834	-0.290769	0.0740729	0.169821
ENSG00000167779	IGFBP6	569.02	0.304179	0.074078	0.169821
ENSG00000184349	EFNA5	1387.34	-0.242979	0.07406	0.169821
ENSG00000105220	GPI	11145.9	-0.262987	0.0740711	0.169821
ENSG00000172661	WASHC2C	570.253	0.199749	0.0741989	0.170041
ENSG00000177731	FLII	3426.6	-0.155018	0.074219	0.170068
ENSG00000243147	MRPL33	191.034	0.328954	0.0742385	0.170094
ENSG00000182923	CEP63	438.36	0.228534	0.0743512	0.170314
ENSG00000177971	IMP3	746.615	0.214297	0.0743495	0.170314
ENSG00000010017	RANBP9	2573.41	0.170239	0.0745638	0.170724
ENSG00000273802	H2BC8	708.001	-0.231572	0.0747516	0.171078
ENSG00000162959	MEMO1	658.951	-0.193745	0.0747808	0.171126
ENSG00000184384	MAML2	476.952	0.310448	0.0747959	0.171141
ENSG00000140548	ZNF710	704.897	-0.184413	0.0749544	0.171465
ENSG00000204590	GNL1	1236.58	-0.186547	0.0749818	0.171509
ENSG00000105472	CLEC11A	2336.92	0.196122	0.0751391	0.171792
ENSG00000114503	NCBP2	2311.68	0.164056	0.0752281	0.17196
ENSG00000134758	RNF138	794.736	0.185538	0.0754082	0.17235
ENSG00000188070	C11orf95	389.991	-0.24631	0.0754596	0.172448
ENSG00000149557	FEZ1	646.748	-0.201832	0.0755514	0.172581
ENSG00000108510	MED13	3598.79	0.134107	0.0755473	0.172581
ENSG00000138777	PPA2	332.087	-0.245605	0.0757439	0.172924
ENSG00000171700	RGS19	392.909	-0.292085	0.0757359	0.172924
ENSG00000158863	FAM160B2	1596.88	0.160597	0.075925	0.173233
ENSG00000113119	TMCO6	282.836	0.257769	0.076255	0.173879
ENSG00000168303	MPLKIP	544.828	-0.189975	0.0762558	0.173879
ENSG00000167395	ZNF646	2234.13	0.259959	0.0764003	0.17417
ENSG00000102030	NAA10	413.631	-0.242395	0.0765549	0.174464
ENSG00000165672	PRDX3	1573.37	-0.167556	0.0765911	0.174508
ENSG00000139921	TMX1	1013.39	-0.206114	0.0766478	0.174583
ENSG00000111664	GNB3	218.564	-0.236898	0.0768224	0.174957
ENSG00000054116	TRAPPC3	1153.69	-0.154838	0.0769883	0.175257
ENSG00000067182	TNFRSF1A	3978.43	0.230829	0.0769862	0.175257
ENSG00000131697	NPHP4	649.419	-0.173441	0.0770252	0.175302
ENSG00000067057	PFKP	4473.42	-0.227391	0.0771331	0.17545
ENSG00000240065	PSMB9	2258.82	-0.313973	0.0771845	0.175548
ENSG00000021574	SPAST	516.379	0.173581	0.0773214	0.17582
ENSG00000150093	ITGB1	23185.1	-0.142783	0.0773904	0.175919
ENSG00000160408	ST6GALNAC6	971.822	0.2149	0.0774439	0.176001
ENSG00000150712	MTMR12	898.091	-0.175891	0.0774847	0.176074
ENSG00000002549	LAP3	761.353	-0.25458	0.0777047	0.176496
ENSG00000134452	FBH1	864.281	0.144449	0.0777624	0.176607
ENSG00000168916	ZNF608	631.525	0.313333	0.0778451	0.176717
ENSG00000152700	SAR1B	3089.37	0.226917	0.0778386	0.176717
ENSG00000152382	TADA1	468.104	0.304183	0.0779026	0.176828
ENSG00000161638	ITGA5	10933.9	0.257856	0.0780964	0.177248
ENSG00000109572	CLCN3	717.971	0.242673	0.0782914	0.177553
ENSG00000143224	PPOX	331.804	0.211604	0.0786161	0.178191
ENSG00000128829	EIF2AK4	1565.78	-0.14541	0.0788936	0.178583
ENSG00000159445	THEM4	264.417	-0.246457	0.0789764	0.17873
ENSG00000132466	ANKRD17	3753.67	0.147311	0.0790269	0.178825
ENSG00000085117	CD82	2337.51	0.214685	0.0790559	0.178871
ENSG00000182963	GJC1	3373.65	-0.23291	0.0791936	0.179143
ENSG00000139644	TMBIM6	14663.6	0.149225	0.0792804	0.17928
ENSG00000117481	NSUN4	645.897	0.257449	0.0793255	0.179362
ENSG00000182287	AP1S2	421.35	0.258318	0.0793346	0.179363
ENSG00000041357	PSMA4	1863.36	-0.172739	0.0794288	0.179536
ENSG00000118939	UCHL3	740.336	0.17939	0.0794803	0.179613
ENSG00000169957	ZNF768	1262.18	0.188462	0.079528	0.179681
ENSG00000136942	RPL35	7029.71	0.234516	0.0795781	0.179774
ENSG00000125485	DDX31	538.952	0.238203	0.0797175	0.18005
ENSG00000188976	NOC2L	3277.42	-0.182489	0.0797432	0.180074
ENSG00000136240	KDELR2	6676.21	0.16067	0.0797456	0.180074
ENSG00000182774	RPS17	7394.36	0.191018	0.0797795	0.18013
ENSG00000241945	PWP2	578.189	-0.244763	0.0798097	0.180178
ENSG00000099331	MYO9B	5396.54	-0.157415	0.0798404	0.180228
ENSG00000061938	TNK2	1380.69	-0.25188	0.0799794	0.180522
ENSG00000127314	RAP1B	2168.31	0.123876	0.0801216	0.180763
ENSG00000127540	UQCR11	509.8	0.263524	0.080201	0.180916
ENSG00000114166	KAT2B	534.041	-0.212929	0.0802326	0.180934
ENSG00000197885	NKIRAS1	181.198	0.298943	0.0805278	0.18146
ENSG00000272602	ZNF595	164.279	-0.294595	0.0807008	0.18177
ENSG00000235288	AC099329.1	10.6467	-0.208978	0.0807136	0.181779
ENSG00000115286	NDUFS7	562.477	-0.191079	0.0808988	0.182116
ENSG00000204959	ARHGEF34P	246.909	0.291841	0.0810855	0.182476
ENSG00000174842	GLMN	174.063	-0.277224	0.0813369	0.182881
ENSG00000146731	CCT6A	4647.86	-0.162232	0.0816101	0.183435
ENSG00000166887	VPS39	988.355	0.17105	0.0816403	0.183482
ENSG00000165671	NSD1	4168.47	-0.171062	0.0817997	0.1838
ENSG00000165660	ABRAXAS2	530.252	-0.218119	0.0818566	0.183889
ENSG00000138002	IFT172	629.96	-0.214135	0.0818573	0.183889
ENSG00000105738	SIPA1L3	4186.11	-0.247756	0.0820244	0.184184
ENSG00000164219	PGGT1B	1243.55	-0.164941	0.0821576	0.184382
ENSG00000169180	XPO6	4925.01	-0.181778	0.0821518	0.184382
ENSG00000155592	ZKSCAN2	521.312	0.235437	0.0822103	0.18448
ENSG00000186812	ZNF397	418.512	0.275941	0.0823273	0.184644
ENSG00000169139	UBE2V2	1526.92	-0.164331	0.0823076	0.184644
ENSG00000138944	SHISAL1	3521.99	-0.170761	0.0823931	0.184729
ENSG00000152332	UHMK1	7589.54	0.212994	0.0823867	0.184729
ENSG00000089876	DHX32	361.23	0.325004	0.0825565	0.185054
ENSG00000100321	SYNGR1	603.733	-0.218896	0.0825859	0.1851
ENSG00000064313	TAF2	3611.99	-0.136759	0.0828657	0.185646
ENSG00000152952	PLOD2	11641.2	0.327215	0.0828926	0.185666
ENSG00000260515	AC034229.2	6.65386	-0.32665	0.0829461	0.185704
ENSG00000104731	KLHDC4	374.28	-0.238155	0.0830318	0.185835
ENSG00000175806	MSRA	286.763	0.253179	0.0831829	0.186072
ENSG00000213516	RBMXL1	455.282	0.223491	0.0832893	0.186269
ENSG00000151366	NDUFC2	1072.2	-0.207943	0.0833098	0.186295
ENSG00000075340	ADD2	256.349	-0.321308	0.0834641	0.186567
ENSG00000165689	ENTR1	1028.55	-0.183917	0.083468	0.186567
ENSG00000154309	DISP1	258.396	-0.278081	0.0838369	0.187208
ENSG00000111669	TPI1	13246.9	-0.227295	0.0838686	0.187242
ENSG00000085719	CPNE3	4003.46	0.177259	0.0839021	0.187289
ENSG00000175029	CTBP2	1749.26	-0.163712	0.0839497	0.187358
ENSG00000182768	NGRN	2226.18	0.248008	0.0841324	0.187663
ENSG00000106366	SERPINE1	13780.9	-0.27131	0.0841649	0.187715
ENSG00000198198	SZT2	2008.54	-0.146473	0.0842454	0.187874
ENSG00000172273	HINFP	413.031	0.248899	0.0843232	0.188002
ENSG00000146540	C7orf50	554.145	-0.287521	0.0845464	0.188361
ENSG00000131023	LATS1	2380.91	0.173345	0.0846526	0.188536
ENSG00000197555	SIPA1L1	497.296	0.192849	0.0846968	0.188573
ENSG00000113048	MRPS27	2135.22	-0.17868	0.0848543	0.188903
ENSG00000119559	C19orf25	344.926	-0.242228	0.0848928	0.188948
ENSG00000167106	FAM102A	895.117	0.324435	0.0850666	0.189252
ENSG00000178691	SUZ12	2103.14	-0.161704	0.0850765	0.189254
ENSG00000116212	LRRC42	673.827	0.23261	0.0851096	0.189286
ENSG00000105889	STEAP1B	342.073	-0.291382	0.0851698	0.1894
ENSG00000130731	METTL26	857.812	0.213276	0.0851964	0.189438
ENSG00000172183	ISG20	227.02	0.292255	0.0853312	0.189676
ENSG00000196670	ZFP62	593.006	-0.192452	0.0854791	0.189984
ENSG00000113391	FAM172A	741.656	-0.160082	0.0856034	0.190199
ENSG00000171469	ZNF561	343.387	0.235542	0.0856961	0.190364
ENSG00000175550	DRAP1	1791.77	-0.248395	0.0856965	0.190364
ENSG00000224660	SH3BP5-AS1	228.916	0.282756	0.0861443	0.191193
ENSG00000171574	ZNF584	260.736	-0.292471	0.0861384	0.191193
ENSG00000038274	MAT2B	1986.77	0.120626	0.0862019	0.1913
ENSG00000106692	FKTN	1156.5	-0.166457	0.0863169	0.191473
ENSG00000040341	STAU2	681.314	-0.216684	0.0863749	0.191527
ENSG00000102805	CLN5	490.799	0.221998	0.0864044	0.191563
ENSG00000111269	CREBL2	584.396	0.218593	0.0864224	0.191582
ENSG00000033030	ZCCHC8	638.305	0.171077	0.0865116	0.191739
ENSG00000255717	SNHG1	4109.38	0.263945	0.0866419	0.191944
ENSG00000166377	ATP9B	250.417	-0.245805	0.0866717	0.191948
ENSG00000137075	RNF38	3037.04	0.262151	0.0869238	0.19234
ENSG00000095906	NUBP2	1581.13	0.285046	0.086963	0.19238
ENSG00000156469	MTERF3	511.436	-0.205485	0.0870553	0.192444
ENSG00000077312	SNRPA	2053.96	-0.18135	0.0870545	0.192444
ENSG00000176101	SSNA1	614.253	-0.200138	0.0871545	0.192601
ENSG00000117362	APH1A	1911.35	0.158033	0.0872865	0.192851
ENSG00000172534	HCFC1	4600.98	-0.187168	0.087286	0.192851
ENSG00000147100	SLC16A2	610.234	-0.167455	0.0877975	0.193834
ENSG00000145833	DDX46	2443.29	-0.196318	0.0878558	0.193941
ENSG00000196396	PTPN1	3066.16	0.155388	0.0878763	0.193966
ENSG00000154447	SH3RF1	631.356	-0.324618	0.0880951	0.194323
ENSG00000169131	ZNF354A	421.886	0.244312	0.0881261	0.194371
ENSG00000134153	EMC7	786.807	0.245995	0.0881628	0.194431
ENSG00000127125	PPCS	398.866	0.231929	0.0882097	0.194513
ENSG00000053501	USE1	194.114	0.282815	0.0882778	0.194619
ENSG00000063978	RNF4	1478.02	-0.140695	0.0882915	0.194619
ENSG00000179151	EDC3	1324.24	0.256209	0.0883299	0.194652
ENSG00000198780	FAM169A	309.743	0.20591	0.0884284	0.194837
ENSG00000141736	ERBB2	1231.09	-0.190779	0.0884326	0.194837
ENSG00000125944	HNRNPR	4880.09	-0.101239	0.0885982	0.195118
ENSG00000187764	SEMA4D	203.255	-0.267569	0.0888216	0.195526
ENSG00000064601	CTSA	2477.21	-0.177147	0.0888667	0.195583
ENSG00000143190	POU2F1	1528.24	0.215823	0.0889064	0.195649
ENSG00000151923	TIAL1	2270.06	0.190391	0.0890203	0.195837
ENSG00000107829	FBXW4	468.826	0.224063	0.08921	0.19617
ENSG00000160972	PPP1R16A	529.784	-0.23172	0.0892426	0.1962
ENSG00000144647	POMGNT2	195.131	-0.267247	0.0898474	0.197275
ENSG00000103194	USP10	1860.92	0.163753	0.0900026	0.197574
ENSG00000137100	DCTN3	545.186	-0.171669	0.0900269	0.197606
ENSG00000100324	TAB1	758.867	-0.168649	0.0901207	0.197791
ENSG00000198408	OGA	2688.67	0.148376	0.0901614	0.197859
ENSG00000228223	HCG11	390.486	0.274983	0.0902198	0.197945
ENSG00000113328	CCNG1	3123.63	0.138612	0.0902444	0.197977
ENSG00000173451	THAP2	240.769	0.244295	0.0903737	0.198165
ENSG00000135870	RC3H1	2552.31	0.16021	0.0903782	0.198165
ENSG00000179588	ZFPM1	101.978	-0.326059	0.0906438	0.198662
ENSG00000105559	PLEKHA4	1091.32	0.318677	0.0906557	0.198667
ENSG00000235954	TTC28-AS1	475.169	-0.21785	0.0907996	0.198897
ENSG00000100591	AHSA1	946.292	0.235759	0.0908564	0.198981
ENSG00000167977	KCTD5	2192.67	0.299389	0.0908575	0.198981
ENSG00000280088	AC126474.2	118.269	0.311712	0.0908716	0.198991
ENSG00000149179	C11orf49	259.242	-0.264819	0.0909925	0.199213
ENSG00000101474	APMAP	1177.41	0.196153	0.0910954	0.199396
ENSG00000087510	TFAP2C	599.869	0.242093	0.0911219	0.199433
ENSG00000277117	FP565260.3	167	0.310949	0.0911812	0.19952
ENSG00000184470	TXNRD2	360.195	-0.224136	0.0913512	0.199806
ENSG00000173511	VEGFB	755.673	0.215715	0.0913475	0.199806
ENSG00000138829	FBN2	2821.92	0.214377	0.0914229	0.199942
ENSG00000008838	MED24	1265.61	-0.142148	0.0914994	0.200088
ENSG00000213079	SCAF8	2060.16	0.133397	0.0917097	0.200526
ENSG00000140905	GCSH	262.592	-0.274662	0.0917847	0.200669
ENSG00000244055	AC007566.1	144.719	0.307633	0.0918111	0.200705
ENSG00000135482	ZC3H10	357.713	-0.215295	0.0918915	0.200838
ENSG00000040933	INPP4A	886.538	-0.167346	0.0919799	0.200903
ENSG00000113194	FAF2	4032.73	0.168484	0.0919766	0.200903
ENSG00000104131	EIF3J	2215.43	0.141382	0.0920693	0.200969
ENSG00000174695	TMEM167A	2957.72	0.148932	0.0921036	0.201023
ENSG00000166479	TMX3	1318.66	-0.228626	0.0921302	0.201038
ENSG00000099785	MARCHF2	255.205	-0.286765	0.092223	0.201176
ENSG00000186193	SAPCD2	872.021	-0.31754	0.0922993	0.2013
ENSG00000123575	FAM199X	1133.45	0.250144	0.0925105	0.201718
ENSG00000114735	HEMK1	573.531	0.262774	0.0925487	0.201778
ENSG00000120254	MTHFD1L	1314.58	-0.17286	0.0925735	0.201778
ENSG00000116353	MECR	224.535	-0.244624	0.0926089	0.201803
ENSG00000105426	PTPRS	2219.92	-0.192766	0.0926088	0.201803
ENSG00000104980	TIMM44	1593.61	0.249561	0.0927846	0.2021
ENSG00000083844	ZNF264	1573.8	0.200538	0.0928451	0.202204
ENSG00000181555	SETD2	2177.65	-0.17157	0.0928518	0.202204
ENSG00000118707	TGIF2	686.25	-0.216252	0.0930128	0.202511
ENSG00000138190	EXOC6	229.945	-0.273729	0.0930228	0.202511
ENSG00000111605	CPSF6	3257.88	-0.128285	0.0930652	0.202561
ENSG00000116120	FARSB	1804.12	-0.180648	0.093182	0.202692
ENSG00000171298	GAA	1292.14	0.253214	0.093214	0.202712
ENSG00000183508	TENT5C	2079.37	0.196786	0.093284	0.202823
ENSG00000198900	TOP1	2690.13	0.1718	0.0934685	0.203136
ENSG00000121989	ACVR2A	221.359	0.30342	0.0935756	0.203304
ENSG00000150401	DCUN1D2	389.356	-0.249492	0.0937002	0.203532
ENSG00000115042	FAHD2A	414.453	-0.23007	0.0937151	0.203543
ENSG00000253250	C8orf88	136.907	-0.329747	0.0937503	0.203598
ENSG00000097007	ABL1	5155.3	0.116079	0.0937796	0.20364
ENSG00000120256	LRP11	4143.83	0.218391	0.0938808	0.203816
ENSG00000099899	TRMT2A	889.573	0.198805	0.0941201	0.204228
ENSG00000102763	VWA8	793.919	-0.173757	0.0941343	0.204237
ENSG00000166747	AP1G1	2534.9	0.127441	0.0942733	0.204495
ENSG00000138757	G3BP2	2758.44	0.193921	0.0942881	0.204505
ENSG00000126773	PCNX4	1113.44	-0.154812	0.0943105	0.204532
ENSG00000111203	ITFG2	230.584	-0.295057	0.0944114	0.204686
ENSG00000070761	CFAP20	2035.55	0.242182	0.0944059	0.204686
ENSG00000102996	MMP15	304.383	-0.241549	0.0944961	0.204805
ENSG00000163682	RPL9	5224.76	0.146825	0.0948152	0.20541
ENSG00000248905	FMN1	402.65	0.251301	0.0949414	0.205661
ENSG00000185344	ATP6V0A2	945.687	0.25366	0.0949915	0.205748
ENSG00000163291	PAQR3	448.602	-0.214191	0.0950433	0.205802
ENSG00000141580	WDR45B	2846.11	0.239606	0.0951858	0.20606
ENSG00000166189	HPS6	286.028	-0.276581	0.0954395	0.206565
ENSG00000215041	NEURL4	821.826	0.256554	0.0954858	0.2066
ENSG00000196466	ZNF799	244.614	-0.259593	0.0957109	0.206914
ENSG00000032389	EIPR1	392.721	-0.276608	0.0956793	0.206914
ENSG00000163882	POLR2H	858.288	0.152008	0.0957039	0.206914
ENSG00000070756	PABPC1	36885	-0.153961	0.0957919	0.207044
ENSG00000137522	RNF121	421.264	0.184605	0.0958081	0.207057
ENSG00000214114	MYCBP	363.814	-0.301564	0.0958962	0.207226
ENSG00000167460	TPM4	46085.1	-0.138548	0.0959456	0.207289
ENSG00000181027	FKRP	422.388	-0.239293	0.0960921	0.207483
ENSG00000182307	C8orf33	620.974	-0.228986	0.0960965	0.207483
ENSG00000124217	MOCS3	352.879	0.197403	0.0963246	0.207888
ENSG00000184014	DENND5A	4369.22	0.140689	0.0963985	0.208004
ENSG00000159685	CHCHD6	340.187	0.249812	0.0964374	0.208066
ENSG00000152219	ARL14EP	343.172	0.227813	0.0964768	0.208129
ENSG00000196914	ARHGEF12	5633.18	0.117913	0.0965002	0.208158
ENSG00000141068	KSR1	204.216	0.318879	0.0969046	0.208882
ENSG00000108963	DPH1	856.243	0.196624	0.096904	0.208882
ENSG00000174106	LEMD3	1199.98	0.190836	0.0969503	0.208953
ENSG00000162735	PEX19	1063.92	0.212624	0.0970588	0.209142
ENSG00000074800	ENO1	55423.9	-0.211923	0.0970935	0.209195
ENSG00000023909	GCLM	2443.82	0.288306	0.0971568	0.209309
ENSG00000073060	SCARB1	1297.75	0.213781	0.0972453	0.20939
ENSG00000128283	CDC42EP1	2881.32	0.192025	0.0972374	0.20939
ENSG00000007047	MARK4	1391.29	0.187112	0.0973418	0.209564
ENSG00000168781	PPIP5K1	404.784	-0.279333	0.0973721	0.209597
ENSG00000101752	MIB1	2386.35	0.149246	0.0975747	0.209945
ENSG00000091436	MAP3K20	6454.29	0.159955	0.0976954	0.210116
ENSG00000247572	CKMT2-AS1	203.753	-0.295853	0.0977754	0.210244
ENSG00000151422	FER	1698.46	-0.189564	0.0977981	0.210271
ENSG00000140262	TCF12	3307.85	-0.167919	0.0979489	0.210529
ENSG00000168785	TSPAN5	1095.7	-0.213789	0.0980929	0.210794
ENSG00000189190	ZNF600	180.47	0.299996	0.0982518	0.211092
ENSG00000198646	NCOA6	1896.92	-0.211725	0.0982737	0.211116
ENSG00000110844	PRPF40B	191.472	-0.310305	0.0983519	0.211262
ENSG00000136002	ARHGEF4	300.72	-0.28209	0.0983642	0.211267
ENSG00000196715	VKORC1L1	1012.85	-0.140458	0.098473	0.211433
ENSG00000102189	EEA1	1777.6	-0.182943	0.0987916	0.211883
ENSG00000169902	TPST1	367.354	-0.254355	0.0988531	0.211895
ENSG00000012660	ELOVL5	2215.63	0.182175	0.0988663	0.211901
ENSG00000047056	WDR37	315.927	0.318784	0.0988956	0.211941
ENSG00000011258	MBTD1	448.25	0.218574	0.0989423	0.212019
ENSG00000099204	ABLIM1	711.949	-0.252709	0.0989594	0.212034
ENSG00000173482	PTPRM	508.472	0.24052	0.0990693	0.21218
ENSG00000123562	MORF4L2	3962.79	0.116738	0.0990683	0.21218
ENSG00000138835	RGS3	1918.28	-0.133757	0.0990833	0.212188
ENSG00000113504	SLC12A7	2044.52	0.213128	0.0997012	0.213355
ENSG00000107745	MICU1	719.865	-0.167104	0.0999322	0.213805
ENSG00000257267	ZNF271P	413.829	-0.201357	0.100003	0.213934
ENSG00000166484	MAPK7	539.78	-0.231907	0.100073	0.214062
ENSG00000141076	UTP4	974.054	-0.209907	0.100307	0.214418
ENSG00000168876	ANKRD49	248.981	0.211859	0.100331	0.214435
ENSG00000198742	SMURF1	943.641	0.24234	0.100358	0.21447
ENSG00000215067	ALOX12-AS1	212.802	-0.27024	0.100404	0.214544
ENSG00000115211	EIF2B4	905.172	0.209739	0.100414	0.214544
ENSG00000139263	LRIG3	594.289	-0.323613	0.10057	0.214789
ENSG00000185608	MRPL40	341.995	0.205556	0.100648	0.214843
ENSG00000196116	TDRD7	540.516	0.210585	0.100724	0.21496
ENSG00000134333	LDHA	26623.2	-0.273039	0.100724	0.21496
ENSG00000100575	TIMM9	310.126	0.231475	0.100917	0.21526
ENSG00000286098	AC008770.4	16.869	0.103833	0.101055	0.215505
ENSG00000214331	AC009053.1	180.176	-0.292697	0.101063	0.215505
ENSG00000127184	COX7C	2679.62	0.146323	0.101257	0.215829
ENSG00000167447	SMG8	557.624	0.201209	0.10143	0.216128
ENSG00000213380	COG8	685.812	0.222537	0.101477	0.216208
ENSG00000131724	IL13RA1	1171.22	0.246617	0.101511	0.216234
ENSG00000180098	TRNAU1AP	201.056	-0.232849	0.101548	0.21629
ENSG00000241852	C8orf58	324.197	0.281021	0.101768	0.216647
ENSG00000274523	RCC1L	539.033	-0.208871	0.101788	0.216659
ENSG00000196369	SRGAP2B	1522.98	-0.258251	0.101988	0.217024
ENSG00000104518	GSDMD	2409.23	-0.222046	0.102055	0.217122
ENSG00000143418	CERS2	7048.95	-0.147135	0.102103	0.217202
ENSG00000106397	PLOD3	2151.41	-0.125722	0.102367	0.217657
ENSG00000117408	IPO13	929.27	-0.181259	0.102643	0.218125
ENSG00000169223	LMAN2	2932.2	0.116016	0.102677	0.218173
ENSG00000128159	TUBGCP6	1145.4	-0.2296	0.102812	0.218439
ENSG00000179409	GEMIN4	1028.3	-0.18199	0.102832	0.218459
ENSG00000168395	ING5	899.493	0.169684	0.102851	0.218477
ENSG00000116580	GON4L	2442.47	0.161291	0.103013	0.218759
ENSG00000111271	ACAD10	486.612	0.171882	0.103053	0.218792
ENSG00000184916	JAG2	181.399	0.279353	0.103083	0.218833
ENSG00000170653	ATF7	2354.94	-0.156854	0.103239	0.219073
ENSG00000151287	TEX30	378.81	-0.192926	0.103307	0.219194
ENSG00000154133	ROBO4	539.12	-0.314151	0.103371	0.21924
ENSG00000177485	ZBTB33	791.287	0.180768	0.10336	0.21924
ENSG00000184402	SS18L1	827.101	0.239554	0.103524	0.219519
ENSG00000058272	PPP1R12A	3251.15	-0.129071	0.103684	0.21979
ENSG00000114956	DGUOK	958.375	0.158135	0.103725	0.21983
ENSG00000159842	ABR	3140.08	-0.15085	0.103717	0.21983
ENSG00000082269	FAM135A	281.5	-0.214373	0.103753	0.219847
ENSG00000005156	LIG3	904.909	-0.193053	0.103775	0.219847
ENSG00000160714	UBE2Q1	1412.72	0.149502	0.103756	0.219847
ENSG00000142864	SERBP1	6578.04	0.127831	0.103766	0.219847
ENSG00000105705	SUGP1	933.49	-0.19939	0.104015	0.220263
ENSG00000256683	ZNF350	178.27	0.296051	0.104068	0.22033
ENSG00000172172	MRPL13	1923.85	-0.157631	0.104079	0.22033
ENSG00000170390	DCLK2	283.606	-0.28404	0.104117	0.220387
ENSG00000103148	NPRL3	1293.31	-0.188471	0.104319	0.220701
ENSG00000196419	XRCC6	7646.3	-0.121153	0.104317	0.220701
ENSG00000089057	SLC23A2	810.058	-0.136991	0.104438	0.220862
ENSG00000157077	ZFYVE9	1076.92	0.159557	0.104508	0.220952
ENSG00000185187	SIGIRR	281.2	0.282429	0.104558	0.220965
ENSG00000126756	UXT	436.511	0.206329	0.104708	0.221232
ENSG00000084636	COL16A1	2785.25	0.246002	0.10471	0.221232
ENSG00000170027	YWHAG	6125.19	0.117657	0.10484	0.221439
ENSG00000273033	LINC02035	376.4	-0.239843	0.105116	0.22186
ENSG00000142949	PTPRF	2095.88	0.308111	0.105217	0.222051
ENSG00000112139	MDGA1	293.811	-0.298369	0.105242	0.22208
ENSG00000175220	ARHGAP1	2691	0.150772	0.105255	0.222085
ENSG00000137497	NUMA1	6103.03	-0.153618	0.105558	0.222611
ENSG00000140157	NIPA2	837.087	-0.163994	0.105735	0.222846
ENSG00000183049	CAMK1D	1578.73	0.249913	0.105933	0.223195
ENSG00000180104	EXOC3	1210.63	0.179762	0.105976	0.223263
ENSG00000163482	STK36	453.356	-0.229168	0.106101	0.223503
ENSG00000047188	YTHDC2	824.374	-0.154139	0.106222	0.223734
ENSG00000174989	FBXW8	742	0.201117	0.106585	0.224327
ENSG00000175110	MRPS22	1137.85	0.165542	0.106591	0.224327
ENSG00000135736	CCDC102A	224.937	0.277147	0.106639	0.224404
ENSG00000130544	ZNF557	718.365	0.224626	0.106679	0.224466
ENSG00000144401	METTL21A	348.914	-0.199048	0.106694	0.224475
ENSG00000186918	ZNF395	5949.45	0.287949	0.106805	0.224616
ENSG00000123728	RAP2C	487.539	0.211843	0.106936	0.224859
ENSG00000120549	KIAA1217	1339.52	0.255576	0.106943	0.224859
ENSG00000042429	MED17	866.083	0.197632	0.107018	0.224948
ENSG00000053747	LAMA3	411.754	0.252475	0.107086	0.225069
ENSG00000145730	PAM	5823.43	0.221992	0.107122	0.225075
ENSG00000116688	MFN2	4034.04	-0.175709	0.107178	0.22517
ENSG00000092020	PPP2R3C	195.474	-0.27524	0.107204	0.225178
ENSG00000158042	MRPL17	1004.45	-0.152825	0.107411	0.225497
ENSG00000175697	GPR156	122.635	-0.305339	0.107558	0.225667
ENSG00000260942	CAPN10-DT	319.896	0.252853	0.107612	0.225758
ENSG00000183684	ALYREF	791.014	-0.247968	0.107821	0.226126
ENSG00000197785	ATAD3A	1225.04	-0.245764	0.107948	0.226324
ENSG00000018699	TTC27	651.736	0.181097	0.108003	0.226392
ENSG00000183963	SMTN	6195.01	-0.262672	0.108033	0.226431
ENSG00000197150	ABCB8	924.969	-0.164819	0.108094	0.226537
ENSG00000144320	LNPK	1748.4	-0.144936	0.108127	0.226559
ENSG00000092871	RFFL	777.839	0.226436	0.108262	0.226674
ENSG00000197265	GTF2E2	794.797	0.170262	0.108238	0.226674
ENSG00000101216	GMEB2	1062.53	-0.158149	0.108224	0.226674
ENSG00000124789	NUP153	3139.84	-0.150398	0.108257	0.226674
ENSG00000115504	EHBP1	1299.96	0.130333	0.108354	0.226803
ENSG00000144848	ATG3	1096.13	0.170497	0.108412	0.226881
ENSG00000169203	NPIPB12	545.585	-0.253121	0.108469	0.226975
ENSG00000153339	TRAPPC8	662.449	0.182668	0.108588	0.2272
ENSG00000066855	MTFR1	882.359	0.169664	0.108749	0.227448
ENSG00000121289	CEP89	1044.38	-0.215564	0.108762	0.227448
ENSG00000203485	INF2	2513.82	-0.155932	0.109089	0.228039
ENSG00000183864	TOB2	2569.24	-0.152711	0.10934	0.228469
ENSG00000183309	ZNF623	3123.24	-0.180636	0.109367	0.228503
ENSG00000142507	PSMB6	1147.76	-0.168997	0.109424	0.2286
ENSG00000068438	FTSJ1	682.981	0.227697	0.109555	0.22885
ENSG00000126821	SGPP1	588.133	0.197351	0.109687	0.229079
ENSG00000135966	TGFBRAP1	722.612	-0.183324	0.109762	0.229209
ENSG00000109079	TNFAIP1	1990.46	0.202904	0.109782	0.229209
ENSG00000198863	RUNDC1	512.156	0.170992	0.110052	0.229723
ENSG00000225210	DUXAP9	222.418	0.269063	0.110372	0.230273
ENSG00000073331	ALPK1	251.124	0.301467	0.110672	0.230692
ENSG00000204839	MROH6	212.226	0.264965	0.110886	0.231088
ENSG00000164603	BMT2	247.088	0.266426	0.111071	0.231379
ENSG00000108064	TFAM	774.548	-0.182392	0.111092	0.231399
ENSG00000124614	RPS10	4153.94	0.135264	0.111131	0.231434
ENSG00000180611	MB21D2	195.015	0.308869	0.11141	0.231919
ENSG00000142002	DPP9	3548.46	-0.179213	0.111431	0.231941
ENSG00000170325	PRDM10	573.728	-0.219713	0.111507	0.232052
ENSG00000048028	USP28	812.65	0.152033	0.111506	0.232052
ENSG00000187535	IFT140	763.783	0.210141	0.111568	0.232155
ENSG00000101158	NELFCD	2010.2	-0.136496	0.111658	0.23227
ENSG00000223496	EXOSC6	920.425	0.16486	0.111908	0.232673
ENSG00000004766	VPS50	252.791	-0.230541	0.112044	0.232876
ENSG00000174684	B4GAT1	514.547	-0.185422	0.112252	0.233176
ENSG00000178802	MPI	497.511	0.228233	0.112292	0.233197
ENSG00000103199	ZNF500	512.052	-0.171434	0.112398	0.233338
ENSG00000100241	SBF1	3795.16	-0.144058	0.112412	0.233342
ENSG00000140859	KIFC3	4836.23	0.173857	0.112464	0.233426
ENSG00000153574	RPIA	327.591	0.293294	0.112642	0.233772
ENSG00000133121	STARD13	974.015	-0.182635	0.112846	0.234171
ENSG00000188223	AD000671.1	17.2374	0.0652483	0.112911	0.234211
ENSG00000188295	ZNF669	171.65	-0.249745	0.112894	0.234211
ENSG00000111642	CHD4	6603.14	-0.154004	0.113022	0.234395
[truncated: 8,094 more rows]
