# Supplementary material for: Microgravity triggers ferroptosis and accelerates senescence in the MG-63 cell model of osteoblastic cells
Source: NPJ Microgravity. 2023 Dec 16;9:91. doi: 10.1038/s41526-023-00339-3 (PMC10725437; doi:10.1038/s41526-023-00339-3)
Supplement: Supplementary file 4 — Supplementary Data 3 [file 41526_2023_339_MOESM4_ESM.xlsx]

## Sheet: µg vs 1g
Supplementary Data 3 - Genes altered by microgravity (comparison µg vs 1g flight control) cut offs: |log2FC | ≥ 1, adjusted p-value < 0.001, base mean counts > 100
ID	Gene symbol	log2 Fold Change	pvalue	padj	Base Mean Count
ENSG00000136244	IL6	5.31679	2.92584e-88	1.19901e-84	426.793
ENSG00000108342	CSF3	4.78336	6.32165e-29	8.09566e-27	139.666
ENSG00000125845	BMP2	4.75313	5.55021e-50	3.79079e-47	2451.2
ENSG00000166920	C15orf48	4.74224	1.56688e-50	1.14662e-47	157.381
ENSG00000130513	GDF15	4.57051	3.71819e-24	3.05967e-22	1613.16
ENSG00000164400	CSF2	4.39944	3.79348e-29	4.91951e-27	740.744
ENSG00000103888	CEMIP	4.39844	1.46096e-46	7.87763e-44	10841
ENSG00000073756	PTGS2	4.2127	1.74673e-113	3.57905e-109	106691
ENSG00000162892	IL24	4.07043	5.96904e-32	9.86336e-30	4664.68
ENSG00000124102	PI3	3.9645	2.04395e-45	1.04701e-42	201.592
ENSG00000004799	PDK4	3.724	5.53755e-39	1.62092e-36	7591.47
ENSG00000163734	CXCL3	3.71128	1.3284e-34	2.77744e-32	2213.37
ENSG00000081041	CXCL2	3.71122	6.46738e-39	1.84051e-36	218.375
ENSG00000157168	NRG1	3.59466	1.64814e-35	3.55477e-33	449.689
ENSG00000197406	DIO3	3.54086	5.93398e-21	3.49389e-19	146.582
ENSG00000064886	CHI3L2	3.47797	5.48357e-20	2.89583e-18	142.257
ENSG00000163739	CXCL1	3.41695	2.16338e-64	3.16627e-61	3157.23
ENSG00000169429	CXCL8	3.41519	5.79038e-25	5.07029e-23	31886.2
ENSG00000137033	IL33	3.3772	4.41226e-22	2.89767e-20	187.259
ENSG00000151834	GABRA2	3.37085	1.88776e-40	6.23875e-38	207.771
ENSG00000125538	IL1B	3.11144	3.58055e-103	2.44552e-99	5548.24
ENSG00000179869	ABCA13	3.0729	1.12204e-38	3.06542e-36	413.753
ENSG00000128342	LIF	3.04913	3.09321e-31	4.95156e-29	32683.5
ENSG00000128917	DLL4	3.02693	1.52261e-19	7.7384e-18	230.857
ENSG00000115008	IL1A	2.97805	8.08163e-25	6.92856e-23	183.453
ENSG00000169715	MT1E	2.94793	2.99136e-86	1.02155e-82	5550.87
ENSG00000136842	TMOD1	2.94443	6.25381e-45	3.12538e-42	357.634
ENSG00000137331	IER3	2.9428	3.52891e-68	7.23074e-65	11627.2
ENSG00000123610	TNFAIP6	2.92667	3.14616e-14	8.86723e-13	1624.57
ENSG00000163735	CXCL5	2.88364	2.67575e-20	1.45043e-18	161.785
ENSG00000141441	GAREM1	2.83095	2.14382e-31	3.45881e-29	184.653
ENSG00000165029	ABCA1	2.80458	4.21618e-47	2.33485e-44	1823.97
ENSG00000153714	LURAP1L	2.77607	9.37534e-38	2.23373e-35	1092.89
ENSG00000149968	MMP3	2.76348	1.44465e-11	2.83262e-10	1495.02
ENSG00000187134	AKR1C1	2.75174	1.39409e-43	6.07763e-41	1151.45
ENSG00000145358	DDIT4L	2.73994	1.37049e-15	4.493e-14	112.283
ENSG00000130066	SAT1	2.72159	7.815e-41	2.71406e-38	3594.48
ENSG00000124882	EREG	2.69104	7.79501e-22	4.97569e-20	166.06
ENSG00000167996	FTH1	2.65367	6.05161e-67	1.03331e-63	57173.6
ENSG00000229644	NAMPTP1	2.65353	8.09505e-17	3.07732e-15	235.387
ENSG00000135919	SERPINE2	2.62282	3.34263e-62	4.56604e-59	19735.8
ENSG00000162772	ATF3	2.60504	1.63363e-34	3.3473e-32	1181.86
ENSG00000153162	BMP6	2.58824	3.55782e-10	5.65114e-09	366.744
ENSG00000105376	ICAM5	2.56738	7.44886e-20	3.89355e-18	110.923
ENSG00000105835	NAMPT	2.55682	8.16715e-45	3.9844e-42	9970.4
ENSG00000131386	GALNT15	2.55522	5.17577e-17	2.02775e-15	379.032
ENSG00000155897	ADCY8	2.51188	3.95138e-11	7.27437e-10	120.895
ENSG00000112299	VNN1	2.5109	2.83302e-18	1.29863e-16	288.55
ENSG00000170345	FOS	2.5014	3.42094e-39	1.07839e-36	390.96
ENSG00000005513	SOX8	2.49844	5.87293e-18	2.5495e-16	194.293
ENSG00000161267	BDH1	2.48891	5.85324e-21	3.45628e-19	108.496
ENSG00000151632	AKR1C2	2.47941	4.52955e-41	1.65733e-38	276.181
ENSG00000136379	ABHD17C	2.46621	9.36527e-73	2.39868e-69	1396.7
ENSG00000105855	ITGB8	2.46383	1.02963e-08	1.31119e-07	1060.12
ENSG00000131016	AKAP12	2.43073	4.51493e-60	5.44182e-57	3469.24
ENSG00000152661	GJA1	2.41049	2.35992e-97	1.20887e-93	1678.08
ENSG00000042062	RIPOR3	2.37718	2.83213e-08	3.34084e-07	2254.44
ENSG00000115963	RND3	2.3727	7.69828e-17	2.94287e-15	15662.1
ENSG00000121895	TMEM156	2.33991	1.1281e-24	9.55157e-23	311.684
ENSG00000033327	GAB2	2.33241	4.49999e-14	1.24265e-12	220.866
ENSG00000169242	EFNA1	2.32469	4.02418e-12	8.64313e-11	180.202
ENSG00000280081	LINC01667	2.29991	6.14837e-09	8.07047e-08	107.112
ENSG00000128590	DNAJB9	2.27462	2.39972e-24	1.9907e-22	695.561
ENSG00000168209	DDIT4	2.26455	1.73715e-18	8.10802e-17	2838.15
ENSG00000163435	ELF3	2.22466	1.33012e-12	3.02489e-11	149.286
ENSG00000272405	AL365181.3	2.21919	2.23978e-26	2.26075e-24	401.324
ENSG00000168672	LRATD2	2.21604	1.66317e-20	9.36217e-19	781.535
ENSG00000151490	PTPRO	2.20007	1.4831e-19	7.57822e-18	115.21
ENSG00000125740	FOSB	2.19945	2.09861e-28	2.54441e-26	325.383
ENSG00000091592	NLRP1	2.18816	8.36876e-26	8.12682e-24	1044.86
ENSG00000214595	EML6	2.18767	2.35706e-13	5.9332e-12	144.006
ENSG00000113916	BCL6	2.18587	4.55713e-36	1.02611e-33	2684.08
ENSG00000003989	SLC7A2	2.16893	1.37824e-11	2.71441e-10	212.765
ENSG00000273129	PACERR	2.16523	2.54826e-30	3.70312e-28	483.327
ENSG00000137203	TFAP2A	2.15657	2.93517e-34	5.95462e-32	4611.36
ENSG00000163661	PTX3	2.13101	1.52411e-41	6.00559e-39	1932.65
ENSG00000137801	THBS1	2.12901	6.27373e-18	2.712e-16	24607.9
ENSG00000278771	RN7SL3	2.12074	5.90826e-31	9.17124e-29	362.61
ENSG00000135245	HILPDA	2.10878	3.15393e-09	4.34886e-08	2043.35
ENSG00000072041	SLC6A15	2.10354	7.33022e-57	7.1522e-54	4305.06
ENSG00000122862	SRGN	2.08161	1.15407e-16	4.28386e-15	149.018
ENSG00000198814	GK	2.07149	2.78071e-57	2.84884e-54	817.648
ENSG00000173110	HSPA6	2.06877	5.05533e-09	6.75245e-08	298.471
ENSG00000144476	ACKR3	2.06463	1.59817e-21	9.92319e-20	586.54
ENSG00000081803	CADPS2	2.05818	1.0289e-12	2.3768e-11	127.419
ENSG00000164176	EDIL3	2.04349	7.95937e-09	1.027e-07	1174.67
ENSG00000125430	HS3ST3B1	2.03641	2.85468e-16	1.00676e-14	130.372
ENSG00000221869	CEBPD	2.03603	2.31274e-09	3.24799e-08	2843.47
ENSG00000008083	JARID2	2.03523	4.33015e-13	1.04876e-11	357.054
ENSG00000185950	IRS2	2.02215	4.23705e-08	4.85554e-07	700.696
ENSG00000244165	P2RY11	2.01806	2.117e-16	7.55704e-15	663.013
ENSG00000183696	UPP1	2.01766	2.25263e-27	2.49494e-25	298.171
ENSG00000138166	DUSP5	2.01605	4.40981e-26	4.38626e-24	657.728
ENSG00000128016	ZFP36	2.01565	1.0513e-08	1.33464e-07	1899.42
ENSG00000144802	NFKBIZ	2.00127	1.8985e-48	1.14413e-45	2959.09
ENSG00000178764	ZHX2	1.99664	6.71878e-21	3.94464e-19	220.444
ENSG00000184545	DUSP8	1.99643	5.14078e-08	5.82141e-07	357.449
ENSG00000272068	AL365181.2	1.99083	1.62758e-17	6.77829e-16	140.294
ENSG00000167772	ANGPTL4	1.98293	3.12039e-12	6.80072e-11	21690.8
ENSG00000068366	ACSL4	1.97865	2.23518e-58	2.41047e-55	6233.74
ENSG00000165030	NFIL3	1.97436	2.68178e-42	1.07744e-39	1305.19
ENSG00000187193	MT1X	1.97115	1.31486e-53	1.03621e-50	2896.05
ENSG00000108691	CCL2	1.96948	4.28937e-07	4.17526e-06	2942.62
ENSG00000147872	PLIN2	1.94797	6.97083e-39	1.95661e-36	53014.4
ENSG00000118503	TNFAIP3	1.94743	3.09285e-41	1.17356e-38	1743.9
ENSG00000128965	CHAC1	1.94345	2.52989e-14	7.21971e-13	195.579
ENSG00000108932	SLC16A6	1.93147	9.75075e-23	6.96142e-21	2551.91
ENSG00000129910	CDH15	1.92556	4.06425e-16	1.40908e-14	138.043
ENSG00000100906	NFKBIA	1.92332	2.69417e-29	3.56152e-27	4368.27
ENSG00000128510	CPA4	1.92291	5.51726e-33	1.02772e-30	403.549
ENSG00000057294	PKP2	1.92286	1.06181e-10	1.82063e-09	108.929
ENSG00000091129	NRCAM	1.92191	6.88211e-09	8.97609e-08	171.759
ENSG00000139132	FGD4	1.92183	1.34162e-08	1.67315e-07	2032.79
ENSG00000057657	PRDM1	1.90752	8.54694e-14	2.29524e-12	317.169
ENSG00000163874	ZC3H12A	1.875	2.13449e-48	1.24959e-45	832.248
ENSG00000173334	TRIB1	1.87237	5.60599e-41	1.98046e-38	1653.36
ENSG00000170006	TMEM154	1.87197	4.7298e-11	8.58402e-10	116.271
ENSG00000261150	EPPK1	1.87141	4.16662e-10	6.56219e-09	2285.15
ENSG00000102760	RGCC	1.86271	3.62969e-13	8.89621e-12	253.408
ENSG00000188211	NCR3LG1	1.85237	9.92991e-13	2.29833e-11	206.674
ENSG00000079841	RIMS1	1.84687	1.45165e-18	6.82209e-17	179.722
ENSG00000143067	ZNF697	1.84001	7.30964e-15	2.23211e-13	857.184
ENSG00000134107	BHLHE40	1.83532	5.54988e-28	6.49811e-26	3518.37
ENSG00000169908	TM4SF1	1.82586	2.86698e-111	2.93722e-107	15238.4
ENSG00000272808	AC015712.6	1.81216	9.77717e-17	3.66242e-15	149.911
ENSG00000153234	NR4A2	1.797	4.58183e-14	1.26355e-12	784.441
ENSG00000051108	HERPUD1	1.79545	4.41163e-11	8.05653e-10	8378.41
ENSG00000138135	CH25H	1.78952	1.03877e-08	1.32119e-07	217.644
ENSG00000173221	GLRX	1.78879	6.10146e-27	6.47767e-25	1437.65
ENSG00000112096	SOD2	1.78664	8.25127e-07	7.62945e-06	50719
ENSG00000076641	PAG1	1.78568	6.2034e-19	2.99077e-17	1112.8
ENSG00000144655	CSRNP1	1.77611	1.99102e-19	1.00483e-17	569.916
ENSG00000104312	RIPK2	1.77165	3.74234e-32	6.33723e-30	2006.16
ENSG00000146409	SLC18B1	1.76952	1.39146e-13	3.64591e-12	366.789
ENSG00000185022	MAFF	1.76236	9.9245e-21	5.74444e-19	3551.08
ENSG00000090339	ICAM1	1.76031	2.03037e-20	1.11834e-18	2301.94
ENSG00000179094	PER1	1.75968	1.38169e-09	2.01214e-08	1779.53
ENSG00000124875	CXCL6	1.75255	6.33817e-17	2.44574e-15	331.642
ENSG00000089041	P2RX7	1.74258	4.06351e-13	9.86508e-12	444.156
ENSG00000104635	SLC39A14	1.73122	1.56687e-34	3.24294e-32	12132.6
ENSG00000134070	IRAK2	1.72854	9.39752e-26	9.04015e-24	1753.26
ENSG00000175197	DDIT3	1.71843	1.82788e-08	2.23069e-07	535.759
ENSG00000008517	IL32	1.71387	6.65837e-17	2.56447e-15	254.145
ENSG00000129422	MTUS1	1.70827	2.85421e-13	7.09743e-12	142.75
ENSG00000124171	PARD6B	1.70688	6.24623e-19	3.00435e-17	287.477
ENSG00000138678	GPAT3	1.69335	3.64494e-08	4.23144e-07	142.146
ENSG00000140563	MCTP2	1.69302	1.63936e-28	2.01141e-26	744.268
ENSG00000080031	PTPRH	1.68715	5.79675e-14	1.58791e-12	175.324
ENSG00000147894	C9orf72	1.67952	1.72851e-09	2.47673e-08	195.77
ENSG00000105519	CAPS	1.67528	1.21895e-07	1.30493e-06	103.519
ENSG00000276168	RN7SL1	1.67433	9.23689e-21	5.36158e-19	54281
ENSG00000274012	RN7SL2	1.67365	3.51278e-25	3.17079e-23	72388.9
ENSG00000175155	YPEL2	1.66827	1.6618e-10	2.77508e-09	126.564
ENSG00000125730	C3	1.66824	6.05227e-05	0.000377507	1133.46
ENSG00000124151	NCOA3	1.66017	3.73811e-67	6.96309e-64	5600.27
ENSG00000104419	NDRG1	1.65811	1.36304e-08	1.69265e-07	160031
ENSG00000119699	TGFB3	1.65464	2.83854e-05	0.000190071	230.726
ENSG00000117479	SLC19A2	1.65374	3.40545e-12	7.37608e-11	453.244
ENSG00000139946	PELI2	1.65227	3.51175e-17	1.40814e-15	279.386
ENSG00000008300	CELSR3	1.64863	1.39128e-10	2.34628e-09	168.291
ENSG00000139289	PHLDA1	1.64239	3.14068e-25	2.86011e-23	28970.3
ENSG00000105825	TFPI2	1.64167	5.64393e-07	5.36632e-06	589.977
ENSG00000168389	MFSD2A	1.64028	5.84521e-12	1.22213e-10	464.111
ENSG00000152409	JMY	1.6402	2.20764e-14	6.37106e-13	2052.15
ENSG00000126368	NR1D1	1.63968	5.41333e-09	7.17458e-08	1565.79
ENSG00000287737	AC132872.5	1.6337	8.567e-14	2.29762e-12	112.296
ENSG00000189060	H1-0	1.6332	5.80908e-08	6.54001e-07	977.205
ENSG00000196843	ARID5A	1.63298	7.20314e-12	1.48185e-10	779.198
ENSG00000129675	ARHGEF6	1.63285	1.6023e-32	2.78229e-30	545.566
ENSG00000087074	PPP1R15A	1.63273	3.105e-07	3.10812e-06	5303.96
ENSG00000263740	RN7SL4P	1.63019	5.69601e-10	8.7885e-09	103.62
ENSG00000137393	RNF144B	1.62674	1.27727e-09	1.87071e-08	323.774
ENSG00000137171	KLC4	1.62263	7.88583e-17	3.00895e-15	636.855
ENSG00000006459	KDM7A	1.62261	1.33523e-21	8.31578e-20	437.094
ENSG00000116741	RGS2	1.62074	4.47905e-16	1.54245e-14	206.323
ENSG00000119508	NR4A3	1.61944	2.86912e-09	3.97218e-08	220.747
ENSG00000139508	SLC46A3	1.61747	6.09293e-13	1.44663e-11	211.515
ENSG00000173281	PPP1R3B	1.61494	5.92544e-38	1.4628e-35	1330.39
ENSG00000178860	MSC	1.6073	7.21868e-10	1.09401e-08	370.86
ENSG00000168621	GDNF	1.60682	9.68142e-08	1.0563e-06	113.371
ENSG00000111912	NCOA7	1.59642	6.55135e-16	2.2188e-14	1004.4
ENSG00000172216	CEBPB	1.59266	3.16221e-22	2.11054e-20	3722.67
ENSG00000165312	OTUD1	1.59031	2.875e-10	4.63848e-09	386.863
ENSG00000104321	TRPA1	1.59001	1.20375e-08	1.51251e-07	2133.64
ENSG00000171310	CHST11	1.58873	1.35403e-12	3.07243e-11	162.638
ENSG00000136052	SLC41A2	1.58711	2.49099e-12	5.47057e-11	400.782
ENSG00000114315	HES1	1.58539	1.0726e-11	2.15678e-10	264.977
ENSG00000100647	SUSD6	1.57862	2.68517e-23	2.04532e-21	1110.67
ENSG00000165474	GJB2	1.57859	7.85304e-07	7.28424e-06	112.922
ENSG00000056972	TRAF3IP2	1.57703	2.77704e-22	1.86562e-20	1444.28
ENSG00000130766	SESN2	1.57591	5.12786e-12	1.08319e-10	804.798
ENSG00000069667	RORA	1.56956	1.19717e-39	3.8328e-37	1907.02
ENSG00000100612	DHRS7	1.56313	4.68843e-44	2.1348e-41	478.279
ENSG00000285646	AL021155.4	1.54965	8.08807e-11	1.41645e-09	117.551
ENSG00000119950	MXI1	1.54122	2.01302e-13	5.14941e-12	749.42
ENSG00000134198	TSPAN2	1.53592	4.80801e-05	0.000306427	160.432
ENSG00000087086	FTL	1.53228	2.28875e-27	2.52132e-25	21542.3
ENSG00000060762	MPC1	1.52096	1.98928e-19	1.00483e-17	419.658
ENSG00000161011	SQSTM1	1.51888	4.79988e-33	9.02289e-31	47042.2
ENSG00000088826	SMOX	1.51787	2.06616e-29	2.76703e-27	773.298
ENSG00000223865	HLA-DPB1	1.50841	2.3474e-11	4.47843e-10	113.066
ENSG00000074410	CA12	1.50627	4.98274e-06	3.95262e-05	8847.94
ENSG00000171316	CHD7	1.50267	1.0182e-05	7.57547e-05	146.352
ENSG00000137193	PIM1	1.49481	5.06076e-22	3.28149e-20	1487.06
ENSG00000025039	RRAGD	1.48265	2.99647e-14	8.46864e-13	158.605
ENSG00000260807	CEROX1	1.48216	1.60233e-11	3.12684e-10	180.757
ENSG00000146278	PNRC1	1.47785	6.679e-20	3.50007e-18	2701.88
ENSG00000132510	KDM6B	1.47711	1.35368e-08	1.68409e-07	3517.44
ENSG00000125798	FOXA2	1.4768	7.49093e-09	9.6961e-08	122.592
ENSG00000146674	IGFBP3	1.47497	0.000167434	0.000937611	6852.89
ENSG00000188158	NHS	1.47037	1.61462e-11	3.14781e-10	146.457
ENSG00000251369	ZNF550	1.46893	6.95601e-12	1.43533e-10	461.493
ENSG00000198832	SELENOM	1.4657	1.48025e-20	8.40174e-19	763.483
ENSG00000181218	H2AW	1.46566	3.65703e-09	4.97891e-08	211.266
ENSG00000116132	PRRX1	1.46521	1.06859e-07	1.15665e-06	122.014
ENSG00000099860	GADD45B	1.4613	5.82972e-12	1.22138e-10	812.641
ENSG00000112773	TENT5A	1.4595	1.68658e-11	3.27564e-10	577.3
ENSG00000275993	SIK1B	1.45728	1.25013e-14	3.70161e-13	562.58
ENSG00000171223	JUNB	1.45628	2.47428e-17	1.00992e-15	5200.77
ENSG00000116711	PLA2G4A	1.45079	1.9915e-14	5.78807e-13	4082.97
ENSG00000164171	ITGA2	1.45037	7.7294e-27	8.16368e-25	13256.3
ENSG00000105856	HBP1	1.44323	9.44184e-15	2.84924e-13	1291.19
ENSG00000179454	KLHL28	1.44284	1.89768e-10	3.14845e-09	629.776
ENSG00000114423	CBLB	1.4425	1.68131e-21	1.03454e-19	814.723
ENSG00000248323	LUCAT1	1.44058	4.59361e-12	9.7638e-11	2680.53
ENSG00000102265	TIMP1	1.43802	5.51925e-50	3.79079e-47	5858.24
ENSG00000162944	RFTN2	1.43337	1.5313e-08	1.88732e-07	178.467
ENSG00000272668	AL590560.3	1.42934	1.26636e-09	1.85606e-08	271.33
ENSG00000118985	ELL2	1.42797	1.79731e-69	4.09188e-66	5987.39
ENSG00000163660	CCNL1	1.42537	9.59943e-13	2.23007e-11	4188.09
ENSG00000130522	JUND	1.42259	5.1091e-12	1.08034e-10	1473.95
ENSG00000205189	ZBTB10	1.42139	1.21885e-23	9.4959e-22	1816.17
ENSG00000115919	KYNU	1.41857	7.2445e-06	5.55955e-05	349.171
ENSG00000101255	TRIB3	1.41757	9.25338e-08	1.01283e-06	344.98
ENSG00000112715	VEGFA	1.4164	2.80658e-07	2.83424e-06	14511.5
ENSG00000135241	PNPLA8	1.40809	3.97304e-17	1.58073e-15	738.173
ENSG00000113369	ARRDC3	1.40766	1.60126e-17	6.69589e-16	4605.98
ENSG00000141664	ZCCHC2	1.40363	1.67562e-27	1.88645e-25	1452.65
ENSG00000076351	SLC46A1	1.39538	1.20222e-11	2.39159e-10	179.726
ENSG00000183496	MEX3B	1.39458	1.59902e-06	1.39007e-05	102.454
ENSG00000120738	EGR1	1.39356	1.50309e-16	5.48991e-15	1891.8
ENSG00000186056	MATN1-AS1	1.38931	1.69053e-09	2.4274e-08	256.105
ENSG00000197119	SLC25A29	1.38729	9.21187e-11	1.59149e-09	511.27
ENSG00000125775	SDCBP2	1.3857	1.05859e-09	1.56723e-08	117.872
ENSG00000146072	TNFRSF21	1.38321	2.2178e-09	3.12966e-08	246.316
ENSG00000135750	KCNK1	1.38279	3.80791e-12	8.21305e-11	474.559
ENSG00000136997	MYC	1.38156	2.55391e-19	1.25792e-17	6080.47
ENSG00000137462	TLR2	1.37781	4.93745e-07	4.74078e-06	244.958
ENSG00000159399	HK2	1.37103	2.52813e-77	7.40021e-74	6636.36
ENSG00000103528	SYT17	1.36696	5.25675e-09	6.98966e-08	120.456
ENSG00000114796	KLHL24	1.36679	6.38181e-07	5.98733e-06	1832.18
ENSG00000262001	DLGAP1-AS2	1.36581	1.11265e-05	8.19487e-05	157.34
ENSG00000062716	VMP1	1.36062	5.94076e-25	5.17983e-23	17272.6
ENSG00000135047	CTSL	1.35668	1.80553e-45	9.486e-43	3094.82
ENSG00000196549	MME	1.34958	2.04453e-18	9.49941e-17	236.708
ENSG00000157214	STEAP2	1.34547	2.26687e-28	2.73225e-26	2235.67
ENSG00000196611	MMP1	1.34128	1.69084e-06	1.4643e-05	1198.25
ENSG00000135373	EHF	1.33761	1.31365e-05	9.51867e-05	285.135
ENSG00000170385	SLC30A1	1.33722	7.86219e-14	2.1169e-12	2660.64
ENSG00000143878	RHOB	1.33471	1.40888e-31	2.29111e-29	652.905
ENSG00000107249	GLIS3	1.33319	1.69856e-25	1.56772e-23	1281.82
ENSG00000259207	ITGB3	1.33308	2.27179e-11	4.33821e-10	1038.69
ENSG00000158615	PPP1R15B	1.33253	7.61832e-13	1.79013e-11	6851.84
ENSG00000198355	PIM3	1.32978	2.39913e-11	4.57286e-10	1271.9
ENSG00000198961	PJA2	1.3279	7.99812e-28	9.25884e-26	6673.95
ENSG00000184557	SOCS3	1.3259	1.43128e-25	1.33913e-23	2578.81
ENSG00000052802	MSMO1	1.32277	1.31154e-15	4.32049e-14	2065.34
ENSG00000204388	HSPA1B	1.31795	4.22211e-05	0.000272218	4146.85
ENSG00000143382	ADAMTSL4	1.31363	1.14671e-10	1.95801e-09	556.609
ENSG00000164463	CREBRF	1.31165	5.49962e-11	9.86754e-10	1665.95
ENSG00000212232	SNORD17	1.30859	4.36232e-09	5.89603e-08	106.952
ENSG00000154217	PITPNC1	1.3057	9.91519e-26	9.49357e-24	578.695
ENSG00000137767	SQOR	1.30501	9.86263e-17	3.68769e-15	3198.21
ENSG00000138821	SLC39A8	1.30358	6.67715e-07	6.24155e-06	322.64
ENSG00000139112	GABARAPL1	1.30255	2.0464e-12	4.55769e-11	860.632
ENSG00000196954	CASP4	1.29705	2.40111e-38	6.22768e-36	1346.98
ENSG00000105792	CFAP69	1.29702	1.34264e-08	1.67323e-07	173.008
ENSG00000141384	TAF4B	1.29586	1.57758e-10	2.63875e-09	337.563
ENSG00000101680	LAMA1	1.29515	2.61937e-09	3.64364e-08	239.454
ENSG00000006652	IFRD1	1.2916	4.05412e-14	1.12865e-12	965.756
ENSG00000123999	INHA	1.29106	2.08943e-05	0.000145127	128.109
ENSG00000174938	SEZ6L2	1.2872	9.37726e-24	7.41853e-22	2493.9
ENSG00000108370	RGS9	1.28662	6.589e-10	1.00828e-08	160.154
ENSG00000151012	SLC7A11	1.28176	6.84494e-11	1.20908e-09	2848.05
ENSG00000121749	TBC1D15	1.28143	6.9075e-23	5.03682e-21	1441.14
ENSG00000120875	DUSP4	1.2757	2.8403e-08	3.34854e-07	425.978
ENSG00000179630	LACC1	1.27375	1.34867e-09	1.96966e-08	240.778
ENSG00000128165	ADM2	1.27233	2.76893e-14	7.85808e-13	584.289
ENSG00000112379	ARFGEF3	1.27161	3.14596e-15	9.91704e-14	2130.62
ENSG00000143303	RRNAD1	1.26593	1.34714e-12	3.0602e-11	600.964
ENSG00000196730	DAPK1	1.26317	6.82714e-09	8.92144e-08	567.32
ENSG00000178607	ERN1	1.26108	3.20562e-09	4.40531e-08	496.162
ENSG00000262074	SNORD3B-2	1.2584	3.24199e-11	6.04994e-10	907.946
ENSG00000166592	RRAD	1.25593	3.31918e-07	3.29986e-06	100.984
ENSG00000120129	DUSP1	1.25314	4.00502e-10	6.33201e-09	2611.12
ENSG00000119138	KLF9	1.25269	3.34056e-08	3.90462e-07	500.12
ENSG00000144749	LRIG1	1.25103	3.01109e-15	9.5065e-14	705.371
ENSG00000279602	AC109326.1	1.25034	9.40109e-08	1.0279e-06	254.284
ENSG00000136826	KLF4	1.24962	9.85245e-10	1.465e-08	488.82
ENSG00000145779	TNFAIP8	1.24489	5.68751e-09	7.504e-08	1418.53
ENSG00000111885	MAN1A1	1.24113	7.23794e-09	9.40428e-08	1029.58
ENSG00000221852	KRTAP1-5	1.2383	7.8911e-08	8.73521e-07	153.005
ENSG00000070540	WIPI1	1.23794	3.35031e-18	1.51207e-16	570.246
ENSG00000262202	AC007952.4	1.23213	9.79867e-09	1.25093e-07	395.724
ENSG00000133740	E2F5	1.23168	2.35509e-14	6.76799e-13	240.708
ENSG00000108515	ENO3	1.22978	8.61243e-07	7.93118e-06	319.324
ENSG00000154358	OBSCN	1.22878	4.86817e-09	6.5238e-08	1186.21
ENSG00000012822	CALCOCO1	1.22802	8.30684e-10	1.24694e-08	1544.88
ENSG00000185507	IRF7	1.22584	1.88076e-09	2.68362e-08	351.414
ENSG00000074527	NTN4	1.22479	5.40024e-13	1.29265e-11	716.813
ENSG00000111913	RIPOR2	1.22452	0.000101521	0.000600685	240.072
ENSG00000222328	RNU2-2P	1.22347	4.79775e-06	3.82662e-05	151.284
ENSG00000165959	CLMN	1.22131	5.77658e-13	1.3779e-11	451.173
ENSG00000151726	ACSL1	1.21971	1.9856e-21	1.21086e-19	1000.81
ENSG00000172071	EIF2AK3	1.21968	1.1351e-11	2.26909e-10	934.981
ENSG00000165434	PGM2L1	1.21922	3.07709e-11	5.75839e-10	320.529
ENSG00000084764	MAPRE3	1.21582	2.0398e-27	2.28391e-25	1544.43
ENSG00000254682	AP002387.1	1.21567	1.51865e-10	2.54433e-09	115.896
ENSG00000137872	SEMA6D	1.21541	3.22508e-17	1.29572e-15	3462.13
ENSG00000204344	STK19	1.20992	5.50226e-10	8.50878e-09	389.374
ENSG00000115339	GALNT3	1.2082	0.000119405	0.000693681	107.552
ENSG00000125148	MT2A	1.20776	4.34534e-11	7.94964e-10	50532.1
ENSG00000156273	BACH1	1.20653	1.31964e-22	9.23087e-21	5684.76
ENSG00000138061	CYP1B1	1.20619	7.05608e-05	0.000432872	1849.19
ENSG00000186792	HYAL3	1.19957	3.22738e-09	4.42928e-08	163.715
ENSG00000162105	SHANK2	1.19938	6.15927e-18	2.66815e-16	263.204
ENSG00000170873	MTSS1	1.19868	8.03096e-18	3.44978e-16	833.493
ENSG00000133805	AMPD3	1.19623	3.65576e-15	1.14361e-13	2545.14
ENSG00000154359	LONRF1	1.19615	7.2667e-12	1.49193e-10	472.518
ENSG00000223396	RPS10P7	1.19418	6.91726e-07	6.44541e-06	156.599
ENSG00000076944	STXBP2	1.19089	7.33408e-06	5.62197e-05	117.682
ENSG00000099282	TSPAN15	1.18802	8.35359e-05	0.000503278	140.887
ENSG00000160570	DEDD2	1.18726	6.03965e-09	7.93793e-08	975.924
ENSG00000177675	CD163L1	1.18656	4.54034e-07	4.39865e-06	100.336
ENSG00000168374	ARF4	1.18529	9.85101e-15	2.96398e-13	6597.79
ENSG00000130733	YIPF2	1.18462	3.47673e-18	1.55882e-16	1532.7
ENSG00000010818	HIVEP2	1.18312	7.18131e-21	4.20414e-19	3222.59
ENSG00000120885	CLU	1.17865	1.87717e-06	1.61136e-05	10501.2
ENSG00000145390	USP53	1.17852	8.57704e-22	5.42418e-20	619.517
ENSG00000185158	LRRC37B	1.17829	9.46031e-11	1.62892e-09	394.208
ENSG00000243742	RPLP0P2	1.17428	1.57453e-06	1.37169e-05	582.327
ENSG00000054598	FOXC1	1.1739	1.43014e-11	2.81225e-10	347.174
ENSG00000085662	AKR1B1	1.17258	4.47677e-16	1.54245e-14	1590.99
ENSG00000285976	AL135905.2	1.17172	3.6034e-21	2.17798e-19	1741.39
ENSG00000179361	ARID3B	1.17171	3.41338e-08	3.98747e-07	816.32
ENSG00000196557	CACNA1H	1.16824	6.30079e-10	9.66341e-09	226.694
ENSG00000101310	SEC23B	1.16503	3.38837e-16	1.18477e-14	1089.3
ENSG00000135406	PRPH	1.16477	7.03668e-10	1.0688e-08	274.595
ENSG00000274266	SNORA73A	1.16452	1.15972e-17	4.91979e-16	314.429
ENSG00000141337	ARSG	1.1639	1.58727e-09	2.28876e-08	524.298
ENSG00000165175	MID1IP1	1.16344	1.94975e-15	6.26181e-14	724.968
ENSG00000174485	DENND4A	1.16203	1.26947e-33	2.47728e-31	2120.99
ENSG00000139318	DUSP6	1.16126	1.57795e-18	7.39867e-17	2657.05
ENSG00000111817	DSE	1.16048	8.44748e-23	6.11621e-21	617.209
ENSG00000237232	ZNF295-AS1	1.15944	7.7479e-08	8.59992e-07	112.461
ENSG00000125772	GPCPD1	1.15877	6.34614e-08	7.10171e-07	987.209
ENSG00000114388	NPRL2	1.15667	5.51285e-08	6.22017e-07	418.992
ENSG00000217801	AL390719.1	1.15325	3.54342e-08	4.12292e-07	107.833
ENSG00000104549	SQLE	1.15321	1.58531e-18	7.41621e-17	3866.82
ENSG00000163644	PPM1K	1.1517	1.59798e-06	1.38975e-05	310.514
ENSG00000124762	CDKN1A	1.14948	2.16648e-23	1.65639e-21	2592.84
ENSG00000198142	SOWAHC	1.14616	4.99459e-15	1.53432e-13	766.737
ENSG00000136152	COG3	1.14472	9.496e-14	2.5335e-12	1348.16
ENSG00000132429	POPDC3	1.14428	7.97413e-07	7.38987e-06	166.975
ENSG00000088451	TGDS	1.14134	5.05857e-09	6.75245e-08	284.87
ENSG00000184254	ALDH1A3	1.14071	1.94736e-16	6.97213e-15	12615.7
ENSG00000076716	GPC4	1.13967	5.42028e-14	1.49076e-12	1123.02
ENSG00000059728	MXD1	1.13832	1.5999e-06	1.39025e-05	516.033
ENSG00000170412	GPRC5C	1.13641	1.62558e-11	3.16617e-10	285.826
ENSG00000154589	LY96	1.13415	6.78577e-10	1.03684e-08	133.602
ENSG00000235531	MSC-AS1	1.13387	1.5545e-10	2.60226e-09	506.359
ENSG00000205269	TMEM170B	1.13352	6.01624e-13	1.43008e-11	660.859
ENSG00000136630	HLX	1.1317	5.09607e-11	9.19178e-10	329.725
ENSG00000182224	CYB5D1	1.13103	1.67937e-09	2.41306e-08	1020.5
ENSG00000115274	INO80B	1.12765	1.19806e-12	2.73977e-11	492.441
ENSG00000198938	MT-CO3	1.12761	5.45195e-05	0.000343091	40508.9
ENSG00000173918	C1QTNF1	1.12667	8.35996e-05	0.000503514	1659.72
ENSG00000104856	RELB	1.12571	9.89101e-16	3.2954e-14	752.561
ENSG00000145623	OSMR	1.12546	3.11522e-18	1.41532e-16	5555.83
ENSG00000150347	ARID5B	1.12236	7.96885e-12	1.62469e-10	6797.9
ENSG00000177337	DLGAP1-AS1	1.12184	1.9873e-07	2.05448e-06	122.872
ENSG00000138685	FGF2	1.12165	5.12545e-13	1.23263e-11	4009.47
ENSG00000137414	FAM8A1	1.12093	4.56228e-09	6.14603e-08	1035.72
ENSG00000129682	FGF13	1.12	4.70251e-07	4.54716e-06	126.2
ENSG00000099330	OCEL1	1.11961	4.38283e-10	6.87101e-09	240.156
ENSG00000255364	SMILR	1.11843	0.000113195	0.000661166	239.94
ENSG00000132823	OSER1	1.11668	5.37649e-12	1.13221e-10	1302.39
ENSG00000118596	SLC16A7	1.11577	3.6861e-17	1.46942e-15	1288.76
ENSG00000111266	DUSP16	1.11543	8.71511e-14	2.33428e-12	646.914
ENSG00000184381	PLA2G6	1.11492	9.0358e-08	9.91663e-07	611.081
ENSG00000150527	MIA2	1.11458	2.89015e-14	8.19076e-13	575.124
ENSG00000177426	TGIF1	1.11304	3.94308e-09	5.35412e-08	1114.93
ENSG00000131389	SLC6A6	1.11168	1.39581e-14	4.10332e-13	3882.23
ENSG00000270504	AL391422.4	1.11029	2.71653e-10	4.40013e-09	160.841
ENSG00000163512	AZI2	1.10955	8.22177e-24	6.52962e-22	571.525
ENSG00000173559	NABP1	1.10833	1.89064e-20	1.05217e-18	2634.49
ENSG00000230699	AL645608.2	1.10714	1.35043e-09	1.97081e-08	198.246
ENSG00000162409	PRKAA2	1.10418	1.6898e-15	5.46984e-14	919.009
ENSG00000188559	RALGAPA2	1.09974	1.09086e-11	2.18706e-10	450.761
ENSG00000112245	PTP4A1	1.09811	1.12632e-08	1.42283e-07	1815.73
ENSG00000116016	EPAS1	1.09514	1.02303e-18	4.84106e-17	12111.6
ENSG00000013441	CLK1	1.09484	2.78475e-09	3.86583e-08	2258.77
ENSG00000282508	LINC01002	1.09481	8.72472e-05	0.00052379	136.406
ENSG00000174851	YIF1A	1.09366	5.38165e-26	5.32706e-24	1251.85
ENSG00000100883	SRP54	1.09336	7.43299e-14	2.00845e-12	1983.52
ENSG00000204103	MAFB	1.09105	4.02191e-07	3.9336e-06	284.545
ENSG00000100284	TOM1	1.0907	3.12322e-12	6.80072e-11	918.483
ENSG00000147905	ZCCHC7	1.08661	8.79236e-13	2.05657e-11	694.024
ENSG00000186480	INSIG1	1.08649	1.11588e-11	2.23286e-10	3398.38
ENSG00000070444	MNT	1.08628	3.76124e-13	9.17474e-12	1755.6
ENSG00000181458	TMEM45A	1.0835	3.02093e-09	4.1739e-08	498.556
ENSG00000147535	PLPP5	1.08336	7.50915e-12	1.53862e-10	1910.12
ENSG00000169122	FAM110B	1.08322	1.99726e-10	3.30031e-09	323.499
ENSG00000185650	ZFP36L1	1.08123	8.01186e-34	1.57849e-31	6515.53
ENSG00000177954	RPS27	1.08024	6.53824e-12	1.35459e-10	1850.87
ENSG00000128272	ATF4	1.07921	1.98613e-10	3.28675e-09	12255.6
ENSG00000132471	WBP2	1.0781	1.38048e-12	3.12899e-11	1946.38
ENSG00000133019	CHRM3	1.07792	5.03267e-05	0.000319156	228.435
ENSG00000135124	P2RX4	1.07772	2.77162e-16	9.79147e-15	542.697
ENSG00000085382	HACE1	1.07693	6.31068e-18	2.72223e-16	1229.56
ENSG00000136868	SLC31A1	1.0757	9.26628e-12	1.87986e-10	2222.41
ENSG00000284753	EEF1AKMT4	1.07513	2.31604e-07	2.36923e-06	186.922
ENSG00000143797	MBOAT2	1.0738	6.00609e-15	1.83679e-13	1607.93
ENSG00000119899	SLC17A5	1.07203	8.24548e-11	1.44032e-09	898.205
ENSG00000165997	ARL5B	1.07108	4.13081e-10	6.5158e-09	1251.85
ENSG00000167972	ABCA3	1.06997	7.19657e-10	1.09147e-08	438.749
ENSG00000163131	CTSS	1.0684	4.35161e-06	3.49391e-05	1088.05
ENSG00000214530	STARD10	1.06571	7.38016e-09	9.57086e-08	160.627
ENSG00000224389	C4B	1.06451	1.60194e-05	0.00011413	187.458
ENSG00000105327	BBC3	1.06435	2.61099e-05	0.00017674	236.162
ENSG00000106993	CDC37L1	1.06256	1.41366e-07	1.49849e-06	314.958
ENSG00000120742	SERP1	1.06181	1.56065e-24	1.31056e-22	3942.69
ENSG00000183570	PCBP3	1.06166	2.46751e-05	0.000168232	365.515
ENSG00000113615	SEC24A	1.05809	4.01359e-21	2.41169e-19	5544.85
ENSG00000169372	CRADD	1.05737	5.93348e-11	1.05903e-09	231.233
ENSG00000114395	CYB561D2	1.0565	2.06802e-08	2.49257e-07	236.163
ENSG00000117139	KDM5B	1.05498	1.74917e-28	2.13336e-26	3876.97
ENSG00000123094	RASSF8	1.05403	3.16751e-13	7.85741e-12	2989.33
ENSG00000150991	UBC	1.04975	2.17483e-17	8.94824e-16	9541.51
ENSG00000188004	SNHG28	1.04933	0.000116124	0.000676536	177.336
ENSG00000141458	NPC1	1.0486	1.25009e-22	8.83251e-21	2667.58
ENSG00000186088	GSAP	1.04831	1.16802e-06	1.05095e-05	294.208
ENSG00000083937	CHMP2B	1.04573	3.20962e-11	5.995e-10	1055.81
ENSG00000112406	HECA	1.04519	2.17725e-09	3.07668e-08	1872.07
ENSG00000281649	EBLN3P	1.04291	5.49314e-14	1.50877e-12	2428.03
ENSG00000196639	HRH1	1.04285	1.01175e-07	1.09977e-06	474.275
ENSG00000101665	SMAD7	1.04189	4.66573e-13	1.12737e-11	1212.18
ENSG00000125629	INSIG2	1.04053	3.20642e-15	1.00766e-13	536.664
ENSG00000140598	EFL1	1.03976	8.14043e-27	8.55371e-25	1752.32
ENSG00000157796	WDR19	1.03791	4.753e-09	6.38616e-08	406.872
ENSG00000198719	DLL1	1.03685	1.64915e-06	1.43116e-05	663.599
ENSG00000285589	AC010422.8	1.03568	5.05727e-10	7.86814e-09	655.683
ENSG00000277209	RPPH1	1.0327	4.46515e-18	1.95494e-16	28528.3
ENSG00000184897	H1-10	1.03211	1.3936e-07	1.47877e-06	1509.76
ENSG00000196683	TOMM7	1.03156	4.36174e-15	1.348e-13	632.936
ENSG00000168495	POLR3D	1.03136	1.36357e-17	5.76072e-16	3139.03
ENSG00000135365	PHF21A	1.03125	1.31769e-10	2.22769e-09	1741.09
ENSG00000001084	GCLC	1.03024	2.07483e-11	3.99657e-10	534.606
ENSG00000222019	URAHP	1.02976	4.31807e-05	0.000277968	119.462
ENSG00000204386	NEU1	1.02367	2.78953e-07	2.8212e-06	429.747
ENSG00000260276	AC022167.2	1.02364	0.000151451	0.000859384	189.788
ENSG00000153094	BCL2L11	1.02047	8.58761e-06	6.48527e-05	254.371
ENSG00000146085	MMUT	1.02016	1.76923e-12	3.9706e-11	1009.19
ENSG00000133103	COG6	1.0194	2.30793e-19	1.1478e-17	1223.02
ENSG00000179456	ZBTB18	1.0193	5.56381e-08	6.27421e-07	598.627
ENSG00000140961	OSGIN1	1.01771	1.53625e-06	1.34246e-05	206.661
ENSG00000260708	AL118516.1	1.01622	1.90543e-05	0.000133341	141.797
ENSG00000205336	ADGRG1	1.01585	2.39321e-07	2.44695e-06	963.593
ENSG00000060656	PTPRU	1.01452	1.44467e-06	1.2699e-05	604.475
ENSG00000104765	BNIP3L	1.01445	2.64421e-11	4.98434e-10	6208.86
ENSG00000176595	KBTBD11	1.01151	2.30692e-10	3.78151e-09	1515.59
ENSG00000023445	BIRC3	1.01078	1.26459e-14	3.73902e-13	1599.95
ENSG00000132357	CARD6	1.01035	3.05563e-05	0.000203147	343.294
ENSG00000006740	ARHGAP44	1.01001	5.27369e-09	7.00765e-08	243.317
ENSG00000090615	GOLGA3	1.00934	5.0439e-25	4.45472e-23	10903.2
ENSG00000172007	RAB33B	1.00791	9.41719e-07	8.61037e-06	285.942
ENSG00000163001	CFAP36	1.00586	3.38389e-11	6.28042e-10	434.72
ENSG00000143669	LYST	1.00563	1.43045e-06	1.2601e-05	1628.89
ENSG00000253276	CCDC71L	1.00554	1.73342e-10	2.88527e-09	561.746
ENSG00000170689	HOXB9	1.00548	2.11185e-08	2.53704e-07	846.864
ENSG00000068912	ERLEC1	1.00512	2.70909e-17	1.09919e-15	1924.25
ENSG00000162032	SPSB3	1.0019	1.37765e-06	1.21936e-05	683.117
ENSG00000162777	DENND2D	1.00137	7.47602e-07	6.94395e-06	176.097
ENSG00000159388	BTG2	0.999029	7.58195e-05	0.000461677	108.546
ENSG00000100592	DAAM1	0.998031	3.90181e-06	3.15626e-05	125.201
ENSG00000176678	FOXL1	0.997872	2.41189e-06	2.02789e-05	134.266
ENSG00000236255	AC009404.1	0.997055	0.000148177	0.000842675	191.649
ENSG00000128923	MINDY2	0.996715	2.64559e-20	1.44171e-18	1339.92
ENSG00000077348	EXOSC5	0.995303	1.07447e-11	2.15843e-10	447.766
ENSG00000178726	THBD	0.995101	1.34905e-06	1.19714e-05	211.827
ENSG00000112144	CILK1	-0.995711	3.08942e-09	4.26564e-08	445.933
ENSG00000162520	SYNC	-0.997063	3.16069e-07	3.15147e-06	396.075
ENSG00000138735	PDE5A	-0.997558	3.50008e-10	5.56375e-09	469.766
ENSG00000170899	GSTA4	-1.00048	1.55596e-05	0.000111163	104.464
ENSG00000101868	POLA1	-1.00175	3.01417e-23	2.2706e-21	858.604
ENSG00000092445	TYRO3	-1.00313	4.51178e-12	9.59982e-11	492.427
ENSG00000173894	CBX2	-1.00344	1.13332e-15	3.75755e-14	372.646
ENSG00000173218	VANGL1	-1.0037	2.46858e-14	7.06441e-13	1386.2
ENSG00000166881	NEMP1	-1.00456	1.0187e-26	1.06496e-24	2315.41
ENSG00000001461	NIPAL3	-1.00484	2.20238e-24	1.84191e-22	1228.85
ENSG00000069966	GNB5	-1.00486	4.44188e-12	9.49052e-11	214.857
ENSG00000253910	PCDHGB2	-1.00552	3.62812e-05	0.000237433	141.406
ENSG00000254469	AP002495.1	-1.00561	2.91178e-07	2.93181e-06	123.872
ENSG00000141556	TBCD	-1.00586	2.52359e-19	1.24599e-17	1019.45
ENSG00000081026	MAGI3	-1.00601	8.68222e-15	2.63164e-13	1363.78
ENSG00000049541	RFC2	-1.00652	1.73987e-14	5.09284e-13	473.615
ENSG00000269825	AC022150.4	-1.00818	1.24796e-10	2.11678e-09	831.533
ENSG00000172244	C5orf34	-1.00818	1.05511e-11	2.12579e-10	268.939
ENSG00000129038	LOXL1	-1.00911	3.35997e-12	7.29299e-11	2092.49
ENSG00000088280	ASAP3	-1.00968	6.17593e-07	5.81014e-06	150.402
ENSG00000110400	NECTIN1	-1.01087	3.37254e-12	7.31253e-11	404.018
ENSG00000105968	H2AZ2	-1.01172	1.56454e-36	3.60196e-34	2306.3
ENSG00000203760	CENPW	-1.01229	4.85193e-08	5.51392e-07	177.03
ENSG00000278705	H4C2	-1.01328	4.66132e-09	6.26709e-08	295.836
ENSG00000069275	NUCKS1	-1.01398	7.56615e-25	6.54137e-23	15213
ENSG00000189007	ADAT2	-1.01536	5.33901e-09	7.08066e-08	251.043
ENSG00000132016	BRME1	-1.01597	2.36555e-06	1.99138e-05	132.835
ENSG00000160352	ZNF714	-1.01668	2.4398e-10	3.98339e-09	518.123
ENSG00000076003	MCM6	-1.01764	5.86414e-30	8.01041e-28	2146.66
ENSG00000176463	SLCO3A1	-1.01846	1.90573e-18	8.87466e-17	629.949
ENSG00000176974	SHMT1	-1.01931	2.99527e-07	3.00848e-06	133.678
ENSG00000128266	GNAZ	-1.0196	2.17208e-13	5.51498e-12	219.993
ENSG00000230606	AC092683.1	-1.02043	5.82962e-08	6.54873e-07	353.805
ENSG00000134986	NREP	-1.02063	1.23602e-09	1.81549e-08	207.911
ENSG00000174353	STAG3L3	-1.02073	2.19459e-10	3.60892e-09	387.224
ENSG00000164611	PTTG1	-1.02079	5.97579e-12	1.24633e-10	2087.72
ENSG00000149503	INCENP	-1.02115	3.24748e-16	1.13745e-14	1679.17
ENSG00000113356	POLR3G	-1.0215	3.46756e-10	5.52392e-09	350.268
ENSG00000196912	ANKRD36B	-1.02157	2.24724e-09	3.16467e-08	561.304
ENSG00000196705	ZNF431	-1.02716	3.87886e-15	1.21155e-13	398.719
ENSG00000189184	PCDH18	-1.0273	1.19295e-07	1.28044e-06	355.918
ENSG00000150967	ABCB9	-1.0279	1.42677e-08	1.76857e-07	186.689
ENSG00000229419	RALGAPA1P1	-1.02848	0.000142461	0.000814459	139.103
ENSG00000204410	MSH5	-1.02956	1.89886e-17	7.87606e-16	399.065
ENSG00000170779	CDCA4	-1.03057	2.76561e-17	1.11991e-15	602.68
ENSG00000164574	GALNT10	-1.03096	6.07006e-20	3.18912e-18	704.203
ENSG00000284976	BX255925.3	-1.03166	6.82772e-12	1.41028e-10	262.835
ENSG00000170955	CAVIN3	-1.03186	1.20391e-12	2.75007e-11	592.741
ENSG00000132017	DCAF15	-1.03533	5.3198e-17	2.0802e-15	803.61
ENSG00000149260	CAPN5	-1.0354	2.18104e-18	1.01108e-16	473.245
ENSG00000072195	SPEG	-1.03549	1.60671e-17	6.70498e-16	668.761
ENSG00000277701	AC159540.2	-1.03673	1.02657e-07	1.1147e-06	337.291
ENSG00000138411	HECW2	-1.03932	3.36046e-10	5.37087e-09	164.75
ENSG00000119640	ACYP1	-1.04018	3.67093e-07	3.61274e-06	113.877
ENSG00000253729	PRKDC	-1.04047	5.6939e-16	1.93801e-14	16718.6
ENSG00000139880	CDH24	-1.04054	3.08692e-10	4.9531e-09	146.354
ENSG00000132780	NASP	-1.04143	5.19599e-14	1.43099e-12	972.65
ENSG00000275221	H2AC15	-1.04298	1.25869e-11	2.49425e-10	492.171
ENSG00000197124	ZNF682	-1.04305	1.18154e-08	1.48708e-07	142.289
ENSG00000237187	NR2F1-AS1	-1.04727	5.63956e-17	2.19269e-15	509.352
ENSG00000196159	FAT4	-1.04804	9.02113e-20	4.69145e-18	432.162
ENSG00000188827	SLX4	-1.04911	3.60151e-13	8.83771e-12	1212.87
ENSG00000157870	PRXL2B	-1.05113	8.72238e-12	1.77303e-10	242.56
ENSG00000139354	GAS2L3	-1.05171	4.40774e-23	3.28417e-21	926.298
ENSG00000146670	CDCA5	-1.05204	1.02475e-09	1.52153e-08	1034.01
ENSG00000170153	RNF150	-1.05251	7.51678e-08	8.36149e-07	124.825
ENSG00000214826	DDX12P	-1.05281	1.89133e-06	1.62284e-05	126.482
ENSG00000125520	SLC2A4RG	-1.05292	6.5919e-24	5.31764e-22	1547.93
ENSG00000148459	PDSS1	-1.05409	5.23964e-07	5.01918e-06	123.862
ENSG00000000460	C1orf112	-1.0593	1.20793e-14	3.59223e-13	456.515
ENSG00000134574	DDB2	-1.05953	6.8807e-18	2.96188e-16	443.527
ENSG00000213445	SIPA1	-1.0601	4.92086e-21	2.9396e-19	593.219
ENSG00000256771	ZNF253	-1.06037	1.35784e-08	1.68721e-07	134.598
ENSG00000156113	KCNMA1	-1.06092	1.88808e-20	1.05217e-18	3219.56
ENSG00000154736	ADAMTS5	-1.06442	1.95719e-08	2.37014e-07	233.122
ENSG00000135315	CEP162	-1.06501	5.56296e-07	5.3032e-06	113.319
ENSG00000175063	UBE2C	-1.06508	3.32301e-13	8.23319e-12	1837.15
ENSG00000117697	NSL1	-1.06544	1.37756e-25	1.29478e-23	730.871
ENSG00000100629	CEP128	-1.06683	9.10217e-13	2.12418e-11	201.679
ENSG00000163808	KIF15	-1.06787	4.50748e-16	1.54964e-14	398.126
ENSG00000274333	CU633967.1	-1.06802	0.000128643	0.000742296	144.045
ENSG00000213533	STIMATE	-1.06959	2.45817e-11	4.67669e-10	220.426
ENSG00000196141	SPATS2L	-1.06974	1.18801e-16	4.40188e-15	2178.79
ENSG00000162576	MXRA8	-1.07046	1.53852e-29	2.07397e-27	1071.81
ENSG00000149548	CCDC15	-1.07063	2.3374e-13	5.89095e-12	326.526
ENSG00000187790	FANCM	-1.07066	3.85738e-12	8.30228e-11	316.676
ENSG00000096060	FKBP5	-1.07081	9.88402e-16	3.2954e-14	422.012
ENSG00000001460	STPG1	-1.07089	3.4104e-09	4.67106e-08	188.284
ENSG00000157554	ERG	-1.0714	1.53122e-09	2.21572e-08	346.359
ENSG00000167325	RRM1	-1.07304	1.38255e-20	7.89093e-19	1642.66
ENSG00000270882	H4C14	-1.07612	4.1398e-16	1.43043e-14	1457.19
ENSG00000278828	H3C10	-1.07651	7.01267e-14	1.89815e-12	1628.55
ENSG00000091656	ZFHX4	-1.07698	5.97779e-10	9.21632e-09	3226.03
ENSG00000197472	ZNF695	-1.08151	4.9142e-07	4.72288e-06	166.054
ENSG00000110063	DCPS	-1.08158	1.13856e-19	5.86158e-18	557.635
ENSG00000165495	PKNOX2	-1.08434	1.2083e-11	2.40137e-10	800.06
ENSG00000162614	NEXN	-1.08523	4.01935e-08	4.6138e-07	335.763
ENSG00000173950	XXYLT1	-1.08604	1.40383e-15	4.59495e-14	383.184
ENSG00000277075	H2AC8	-1.08725	6.65394e-16	2.24982e-14	468.01
ENSG00000214967	NPIPA7	-1.08793	1.88946e-05	0.000132359	119.466
ENSG00000109861	CTSC	-1.08876	9.87608e-11	1.69766e-09	316.657
ENSG00000180385	EMC3-AS1	-1.08985	2.48781e-08	2.95508e-07	228.05
ENSG00000144354	CDCA7	-1.09021	3.5901e-22	2.38835e-20	839.634
ENSG00000227456	LINC00310	-1.09229	2.51011e-06	2.10524e-05	105.637
ENSG00000166033	HTRA1	-1.09352	6.27886e-12	1.30216e-10	469.169
ENSG00000197238	H4C11	-1.09412	7.5791e-22	4.85299e-20	2406.78
ENSG00000124496	TRERF1	-1.096	3.30036e-11	6.14208e-10	423.194
ENSG00000133302	SLF1	-1.0965	2.57116e-12	5.64058e-11	440.403
ENSG00000164342	TLR3	-1.09878	2.75098e-06	2.28858e-05	143.306
ENSG00000188566	NDOR1	-1.10019	3.51295e-18	1.57162e-16	379.309
ENSG00000086475	SEPHS1	-1.1003	1.31998e-22	9.23087e-21	697.114
ENSG00000107614	TRDMT1	-1.10037	3.10601e-07	3.10812e-06	121.861
ENSG00000165490	DDIAS	-1.10109	7.01135e-12	1.4453e-10	295.207
ENSG00000102181	CD99L2	-1.10428	2.5828e-15	8.21762e-14	459.236
ENSG00000080839	RBL1	-1.10443	2.48547e-16	8.84153e-15	751.539
ENSG00000136928	GABBR2	-1.10468	2.68216e-07	2.72336e-06	131.374
ENSG00000275379	H3C11	-1.10599	9.09709e-11	1.57299e-09	1065.65
ENSG00000271936	AC012073.1	-1.10666	9.57372e-06	7.16979e-05	126.25
ENSG00000282961	PRNCR1	-1.10822	2.8793e-05	0.000192548	132.161
ENSG00000173085	COQ2	-1.11003	1.26537e-06	1.13122e-05	124.66
ENSG00000128973	CLN6	-1.11173	4.93634e-13	1.18995e-11	770.176
ENSG00000116237	ICMT	-1.11197	1.45752e-27	1.66841e-25	1965.01
ENSG00000162302	RPS6KA4	-1.11254	3.86126e-20	2.07657e-18	601.271
ENSG00000125885	MCM8	-1.1129	7.90828e-22	5.03232e-20	742.914
ENSG00000259316	AC087632.2	-1.1137	1.80945e-12	4.05642e-11	293.669
ENSG00000182378	PLCXD1	-1.11374	1.44444e-17	6.07731e-16	465.816
ENSG00000091651	ORC6	-1.11555	5.13272e-11	9.24972e-10	719.789
ENSG00000273703	H2BC14	-1.11753	9.51731e-08	1.04005e-06	334.309
ENSG00000247708	STX18-AS1	-1.1179	4.23631e-07	4.12753e-06	132.599
ENSG00000105971	CAV2	-1.11824	2.21224e-19	1.10828e-17	845.655
ENSG00000161681	SHANK1	-1.11844	5.80787e-11	1.03842e-09	333.43
ENSG00000136982	DSCC1	-1.11911	1.41158e-15	4.61296e-14	357.516
ENSG00000185480	PARPBP	-1.12195	5.60229e-17	2.18234e-15	339.646
ENSG00000178966	RMI1	-1.12386	9.04443e-13	2.11312e-11	329.249
ENSG00000165238	WNK2	-1.12564	1.42989e-06	1.2601e-05	203.034
ENSG00000275714	H3C1	-1.12567	3.46443e-08	4.0402e-07	138.529
ENSG00000149679	CABLES2	-1.12618	1.04796e-13	2.77785e-12	389.628
ENSG00000182481	KPNA2	-1.13078	1.09883e-22	7.81773e-21	5519.67
ENSG00000024526	DEPDC1	-1.13239	5.38114e-23	3.96617e-21	2118.8
ENSG00000156136	DCK	-1.13354	2.02291e-17	8.33991e-16	354.168
ENSG00000164045	CDC25A	-1.1363	1.54872e-12	3.49484e-11	475.357
ENSG00000168496	FEN1	-1.13648	8.71923e-22	5.49714e-20	1156.1
ENSG00000184602	SNN	-1.13662	5.67264e-11	1.01513e-09	338.573
ENSG00000165209	STRBP	-1.13789	3.68472e-08	4.27278e-07	145.896
ENSG00000165501	LRR1	-1.14118	4.28655e-07	4.1745e-06	214.254
ENSG00000161800	RACGAP1	-1.14202	1.82528e-25	1.67713e-23	2775.03
ENSG00000221829	FANCG	-1.1432	2.69483e-16	9.55312e-15	354.889
ENSG00000196866	H2AC7	-1.14381	1.0739e-10	1.83982e-09	371.622
ENSG00000185340	GAS2L1	-1.14431	9.70792e-15	2.92523e-13	514.932
ENSG00000167720	SRR	-1.14435	1.21956e-06	1.09504e-05	135.5
ENSG00000161048	NAPEPLD	-1.14511	6.2838e-11	1.11573e-09	276.576
ENSG00000136824	SMC2	-1.14627	5.59434e-24	4.56685e-22	1486.45
ENSG00000010292	NCAPD2	-1.14813	8.96104e-23	6.4652e-21	6120.14
ENSG00000115041	KCNIP3	-1.15039	2.4163e-07	2.46687e-06	123.893
ENSG00000106351	AGFG2	-1.15183	4.32981e-14	1.19889e-12	196.434
ENSG00000168497	CAVIN2	-1.15194	5.51911e-09	7.30534e-08	211.68
ENSG00000170629	DPY19L2P2	-1.15231	2.15111e-13	5.46852e-12	215.448
ENSG00000097046	CDC7	-1.1529	1.30647e-22	9.1992e-21	515.434
ENSG00000040275	SPDL1	-1.15307	2.1523e-20	1.18232e-18	1099.83
ENSG00000132646	PCNA	-1.15398	1.93325e-22	1.31602e-20	1387.39
ENSG00000274750	H3C6	-1.15476	9.88067e-15	2.9642e-13	434.451
ENSG00000112742	TTK	-1.15951	8.75228e-18	3.73613e-16	1039.28
ENSG00000183598	H3C13	-1.16069	3.36302e-10	5.37087e-09	357.712
ENSG00000138675	FGF5	-1.16668	1.74515e-11	3.3862e-10	5499.18
ENSG00000117602	RCAN3	-1.16903	9.52584e-14	2.53816e-12	309.245
ENSG00000136542	GALNT5	-1.16955	4.42382e-05	0.000283973	737.666
ENSG00000064115	TM7SF3	-1.17117	5.20706e-27	5.61541e-25	669.313
ENSG00000071539	TRIP13	-1.17224	3.89404e-18	1.73078e-16	1250.57
ENSG00000229124	VIM-AS1	-1.17551	6.79865e-10	1.03804e-08	139.566
ENSG00000123473	STIL	-1.17556	1.28129e-13	3.37016e-12	825.981
ENSG00000149451	ADAM33	-1.17681	2.14102e-13	5.44962e-12	252.169
ENSG00000135976	ANKRD36	-1.17705	5.04134e-21	2.99412e-19	1159.44
ENSG00000064687	ABCA7	-1.17726	1.85182e-09	2.64601e-08	130.986
ENSG00000162929	KIAA1841	-1.17975	2.93985e-15	9.2959e-14	255.935
ENSG00000138346	DNA2	-1.18185	6.20794e-14	1.69827e-12	329.83
ENSG00000177084	POLE	-1.18263	3.90043e-24	3.19679e-22	2909.64
ENSG00000164002	EXO5	-1.18418	3.60822e-08	4.19119e-07	142.811
ENSG00000091986	CCDC80	-1.18572	3.15696e-09	4.35011e-08	813.688
ENSG00000167513	CDT1	-1.18921	2.06104e-14	5.9817e-13	801.3
ENSG00000273373	AL355488.1	-1.18948	2.16573e-11	4.15504e-10	333.723
ENSG00000278637	H4C1	-1.19025	2.00028e-06	1.71131e-05	111.678
ENSG00000229619	MBNL1-AS1	-1.19189	6.68954e-11	1.18367e-09	492.1
ENSG00000085840	ORC1	-1.19412	5.09875e-17	2.00141e-15	422.779
ENSG00000156787	TBC1D31	-1.19427	9.59597e-16	3.21277e-14	480.383
ENSG00000064199	SPA17	-1.19511	1.31681e-09	1.92725e-08	125.503
ENSG00000166845	C18orf54	-1.19652	1.34888e-15	4.43638e-14	242.144
ENSG00000166803	PCLAF	-1.19832	4.28281e-18	1.89127e-16	646.656
ENSG00000100749	VRK1	-1.19893	2.45129e-13	6.16281e-12	803.188
ENSG00000131470	PSMC3IP	-1.20207	1.8704e-08	2.27445e-07	126.49
ENSG00000156802	ATAD2	-1.20255	1.09437e-36	2.54815e-34	4194.53
ENSG00000105486	LIG1	-1.20521	2.73633e-20	1.47935e-18	914.415
ENSG00000128944	KNSTRN	-1.20706	2.64123e-12	5.77574e-11	461.736
ENSG00000126878	AIF1L	-1.20733	3.38874e-18	1.5227e-16	1376.75
ENSG00000066248	NGEF	-1.20896	2.39241e-12	5.26535e-11	229.596
ENSG00000176834	VSIG10	-1.20981	1.54748e-17	6.4975e-16	320.671
ENSG00000138182	KIF20B	-1.21036	1.19699e-23	9.39705e-22	1242.21
ENSG00000026025	VIM	-1.21043	3.68229e-17	1.46942e-15	74388.6
ENSG00000279801	AC111170.3	-1.21075	1.83845e-06	1.58011e-05	101.647
ENSG00000177694	NAALADL2	-1.21194	7.26101e-08	8.09016e-07	169.685
ENSG00000183137	CEP57L1	-1.21217	4.95066e-23	3.66206e-21	854.137
ENSG00000185361	TNFAIP8L1	-1.21412	2.81016e-08	3.31683e-07	102.06
ENSG00000117650	NEK2	-1.21602	2.03361e-19	1.0238e-17	738.909
ENSG00000094804	CDC6	-1.21721	1.81575e-16	6.55013e-15	864.211
ENSG00000130816	DNMT1	-1.2212	1.81439e-30	2.71364e-28	7797.38
ENSG00000146376	ARHGAP18	-1.22147	4.29824e-10	6.74873e-09	252.224
ENSG00000134291	TMEM106C	-1.22189	3.82281e-37	9.00337e-35	876.287
ENSG00000185347	TEDC1	-1.22459	9.38191e-14	2.50809e-12	163.451
ENSG00000154027	AK5	-1.22593	3.28959e-19	1.60104e-17	750.039
ENSG00000213347	MXD3	-1.22667	7.88144e-21	4.60087e-19	388.665
ENSG00000181544	FANCB	-1.22673	1.93693e-16	6.95057e-15	233.607
ENSG00000107984	DKK1	-1.22888	4.26003e-12	9.121e-11	1734.44
ENSG00000151503	NCAPD3	-1.23332	2.13827e-23	1.64364e-21	2359.61
ENSG00000100526	CDKN3	-1.23357	6.71985e-19	3.22459e-17	324.848
ENSG00000159674	SPON2	-1.23458	1.28943e-19	6.62168e-18	801.229
ENSG00000196569	LAMA2	-1.23496	2.92076e-15	9.24982e-14	456.226
ENSG00000112877	CEP72	-1.23679	1.52761e-13	3.98735e-12	200.52
ENSG00000197872	CYRIA	-1.24564	1.70339e-13	4.41803e-12	264.874
ENSG00000148019	CEP78	-1.24836	1.11829e-18	5.26754e-17	431.992
ENSG00000174501	ANKRD36C	-1.24868	4.67347e-22	3.03998e-20	890.187
ENSG00000139998	RAB15	-1.25043	2.09662e-12	4.6594e-11	106.88
ENSG00000137310	TCF19	-1.25082	3.29963e-25	2.99156e-23	677.598
ENSG00000119333	DYNC2I2	-1.25169	1.5407e-16	5.61698e-15	473.329
ENSG00000079616	KIF22	-1.25242	1.08169e-27	1.24516e-25	1572.36
ENSG00000145242	EPHA5	-1.2531	1.09915e-10	1.8815e-09	392.781
ENSG00000115884	SDC1	-1.25438	2.12892e-12	4.71741e-11	1673.39
ENSG00000136108	CKAP2	-1.25446	4.10657e-49	2.62949e-46	2723.5
ENSG00000183580	FBXL7	-1.25459	1.12561e-20	6.46042e-19	752.357
ENSG00000100350	FOXRED2	-1.25551	1.34234e-16	4.93799e-15	785.338
ENSG00000278588	H2BC10	-1.25609	7.18647e-12	1.47991e-10	390.601
ENSG00000184226	PCDH9	-1.25643	8.60302e-11	1.49551e-09	487.514
ENSG00000129810	SGO1	-1.25899	3.79963e-18	1.69617e-16	353.682
ENSG00000118193	KIF14	-1.25983	2.18764e-19	1.09864e-17	1731.12
ENSG00000176809	LRRC37A3	-1.26264	8.01886e-07	7.4246e-06	100.246
ENSG00000176619	LMNB2	-1.26271	6.29602e-28	7.32986e-26	4352.12
ENSG00000151725	CENPU	-1.26443	5.65684e-23	4.15443e-21	370.69
ENSG00000112029	FBXO5	-1.26523	1.8789e-20	1.05188e-18	622.032
ENSG00000120802	TMPO	-1.26571	1.8861e-55	1.75664e-52	2634.4
ENSG00000176894	PXMP2	-1.26626	6.01395e-10	9.2651e-09	128.33
ENSG00000198056	PRIM1	-1.2683	9.36992e-13	2.1817e-11	263.017
ENSG00000155816	FMN2	-1.26981	4.35045e-17	1.72086e-15	1232.76
ENSG00000137404	NRM	-1.27079	1.87252e-13	4.80801e-12	166.334
ENSG00000281207	SLFNL1-AS1	-1.27121	1.86735e-07	1.9383e-06	213.946
ENSG00000144395	CCDC150	-1.27201	2.57322e-07	2.61663e-06	142.784
ENSG00000143228	NUF2	-1.2721	1.67037e-26	1.7113e-24	605.525
ENSG00000077152	UBE2T	-1.27247	2.12963e-12	4.71741e-11	324.826
ENSG00000171241	SHCBP1	-1.27537	1.21561e-23	9.4959e-22	1827.82
ENSG00000138160	KIF11	-1.27772	3.48548e-47	1.98382e-44	1813.5
ENSG00000184270	H2AC21	-1.27812	6.05919e-11	1.07772e-09	241.156
ENSG00000278535	DHRS11	-1.27912	2.76119e-13	6.87445e-12	218.616
ENSG00000198826	ARHGAP11A	-1.27966	1.18531e-23	9.34116e-22	1678.87
ENSG00000131351	HAUS8	-1.28074	3.0263e-17	1.21825e-15	308.877
ENSG00000234444	ZNF736	-1.28142	1.92864e-16	6.93294e-15	368.619
ENSG00000198554	WDHD1	-1.2824	1.58309e-22	1.08851e-20	467.789
ENSG00000170312	CDK1	-1.28346	3.69385e-25	3.29073e-23	1484.08
ENSG00000259768	AC004943.2	-1.28393	2.6442e-09	3.67569e-08	100.151
ENSG00000153044	CENPH	-1.28467	1.03544e-26	1.07696e-24	548.4
ENSG00000073111	MCM2	-1.29063	2.78533e-36	6.34127e-34	2954.62
ENSG00000142945	KIF2C	-1.2921	8.10213e-23	5.88697e-21	1546.3
ENSG00000113361	CDH6	-1.29265	9.1588e-15	2.7679e-13	2325.78
ENSG00000184635	ZNF93	-1.29358	2.7157e-11	5.1144e-10	199.015
ENSG00000123219	CENPK	-1.29696	2.30394e-25	2.10749e-23	662.581
ENSG00000276180	H4C9	-1.29785	6.10226e-09	8.01508e-08	106.723
ENSG00000213988	ZNF90	-1.30099	4.53952e-19	2.19893e-17	227.27
ENSG00000138658	ZGRF1	-1.30416	2.15692e-22	1.46342e-20	413.666
ENSG00000104889	RNASEH2A	-1.30472	4.5792e-22	2.99769e-20	1378.53
ENSG00000112118	MCM3	-1.30814	7.18908e-38	1.75362e-35	14049.7
ENSG00000284946	AC068831.6	-1.30866	5.53447e-25	4.867e-23	460.273
ENSG00000228716	DHFR	-1.30976	7.23623e-34	1.45363e-31	1717.42
ENSG00000138092	CENPO	-1.31239	1.59842e-20	9.02249e-19	1205.32
ENSG00000203852	H3C15	-1.3129	2.5761e-14	7.321e-13	1964.25
ENSG00000162591	MEGF6	-1.31354	1.76713e-06	1.52457e-05	2153.45
ENSG00000165480	SKA3	-1.3159	2.77208e-17	1.12031e-15	560.712
ENSG00000113810	SMC4	-1.31646	1.86044e-32	3.2034e-30	7172.27
ENSG00000160447	PKN3	-1.31949	8.96855e-21	5.22061e-19	284.02
ENSG00000101945	SUV39H1	-1.31963	1.04316e-12	2.40702e-11	280.674
ENSG00000093009	CDC45	-1.32087	1.9186e-17	7.94185e-16	414.798
ENSG00000163507	CIP2A	-1.32146	9.13685e-23	6.56891e-21	1137.19
ENSG00000142731	PLK4	-1.32319	1.01007e-20	5.82993e-19	440.521
ENSG00000179750	APOBEC3B	-1.32422	3.69053e-21	2.22408e-19	383.195
ENSG00000183048	SLC25A10	-1.32428	1.24209e-14	3.68312e-13	257.252
ENSG00000035499	DEPDC1B	-1.32429	1.43504e-15	4.68216e-14	227.219
ENSG00000138780	GSTCD	-1.32469	5.69036e-13	1.35892e-11	176.961
ENSG00000144554	FANCD2	-1.32619	1.85197e-26	1.8879e-24	796.958
ENSG00000076382	SPAG5	-1.32714	8.77985e-29	1.10368e-26	1823.84
ENSG00000019549	SNAI2	-1.32783	3.37142e-14	9.45012e-13	194.008
ENSG00000153930	ANKFN1	-1.32866	1.35697e-11	2.68122e-10	104.822
ENSG00000169083	AR	-1.32869	8.38284e-11	1.46058e-09	140.804
ENSG00000171408	PDE7B	-1.32886	1.23885e-11	2.4597e-10	134.297
ENSG00000182667	NTM	-1.3296	4.17124e-17	1.65317e-15	255.697
ENSG00000177602	HASPIN	-1.33008	2.9227e-16	1.02721e-14	335.809
ENSG00000237649	KIFC1	-1.33182	2.29412e-17	9.42013e-16	877.878
ENSG00000072571	HMMR	-1.33349	7.97182e-24	6.35574e-22	1375.53
ENSG00000160298	C21orf58	-1.3379	8.19764e-38	1.97611e-35	850.89
ENSG00000197153	H3C12	-1.33935	3.29249e-14	9.24152e-13	625.318
ENSG00000196787	H2AC11	-1.34074	1.22058e-22	8.65385e-21	956.688
ENSG00000167601	AXL	-1.34133	1.31505e-25	1.24172e-23	9192.89
ENSG00000278463	H2AC4	-1.34155	4.90292e-18	2.13747e-16	232.607
ENSG00000184445	KNTC1	-1.34197	1.19453e-54	1.01983e-51	2121.71
ENSG00000187951	AC091057.1	-1.34327	8.96015e-19	4.25971e-17	373.365
ENSG00000139734	DIAPH3	-1.34417	1.72733e-33	3.33897e-31	1774.64
ENSG00000157456	CCNB2	-1.3466	1.17366e-26	1.21456e-24	970.754
ENSG00000090889	KIF4A	-1.3468	9.17819e-17	3.45066e-15	871.27
ENSG00000131747	TOP2A	-1.34829	4.32041e-39	1.30184e-36	8098.77
ENSG00000121621	KIF18A	-1.34848	3.69873e-20	1.99439e-18	762.53
ENSG00000167670	CHAF1A	-1.34849	8.6865e-17	3.28995e-15	668.452
ENSG00000111445	RFC5	-1.34934	1.25309e-26	1.29024e-24	466.967
ENSG00000169607	CKAP2L	-1.35041	5.14244e-27	5.57506e-25	1859.79
ENSG00000111247	RAD51AP1	-1.35155	6.0336e-27	6.43898e-25	389.793
ENSG00000168067	MAP4K2	-1.35343	1.48535e-16	5.43478e-15	215.768
ENSG00000087586	AURKA	-1.35426	1.34582e-22	9.34774e-21	2053.38
ENSG00000137804	NUSAP1	-1.35578	6.12511e-55	5.45667e-52	1581.71
ENSG00000186638	KIF24	-1.35626	2.43731e-17	9.96815e-16	195.479
ENSG00000145386	CCNA2	-1.35674	1.52846e-25	1.42355e-23	2058.2
ENSG00000163535	SGO2	-1.36289	7.9935e-31	1.21324e-28	1238.78
ENSG00000137807	KIF23	-1.36348	9.72093e-39	2.69165e-36	1881.35
ENSG00000124635	H2BC11	-1.36657	7.95895e-19	3.80137e-17	395.037
ENSG00000014138	POLA2	-1.37379	1.9538e-15	6.26499e-14	741.398
ENSG00000117632	STMN1	-1.37477	3.08694e-26	3.08544e-24	2803.04
ENSG00000154839	SKA1	-1.37558	3.14501e-18	1.42569e-16	398.971
ENSG00000013619	MAMLD1	-1.37669	3.09483e-07	3.10089e-06	133.376
ENSG00000088325	TPX2	-1.37695	4.21386e-39	1.28869e-36	4492.87
ENSG00000139618	BRCA2	-1.37743	1.0535e-25	1.00401e-23	1232.14
ENSG00000119403	PHF19	-1.37898	4.17273e-38	1.04267e-35	1093.39
ENSG00000029993	HMGB3	-1.37898	6.88546e-24	5.53267e-22	374.308
ENSG00000123485	HJURP	-1.38163	4.86735e-28	5.76486e-26	2035.49
ENSG00000158402	CDC25C	-1.38262	1.52577e-19	7.7384e-18	306.679
ENSG00000109674	NEIL3	-1.38346	2.45291e-33	4.65371e-31	1602.5
ENSG00000117724	CENPF	-1.38433	3.18743e-19	1.55501e-17	5218.09
ENSG00000166851	PLK1	-1.38643	6.07993e-24	4.92402e-22	2456.55
ENSG00000149596	JPH2	-1.38671	1.17471e-13	3.10577e-12	385.347
ENSG00000123080	CDKN2C	-1.38832	3.83552e-13	9.34481e-12	434.623
ENSG00000146918	NCAPG2	-1.39062	1.81961e-38	4.77997e-36	785.146
ENSG00000156970	BUB1B	-1.39165	6.56194e-33	1.20048e-30	1214.29
ENSG00000134222	PSRC1	-1.39341	2.97004e-30	4.25567e-28	1080.98
ENSG00000186871	ERCC6L	-1.39585	3.55098e-13	8.73465e-12	360.153
ENSG00000106462	EZH2	-1.39607	5.69535e-30	7.83206e-28	341.329
ENSG00000138778	CENPE	-1.39695	9.91081e-18	4.22188e-16	903.027
ENSG00000278677	H2AC17	-1.39949	4.20254e-22	2.77775e-20	1684.53
ENSG00000276903	H2AC16	-1.40242	1.05386e-16	3.92612e-15	794.206
ENSG00000196081	ZNF724	-1.40281	1.33304e-13	3.4973e-12	165.509
ENSG00000215146	BX322639.1	-1.40306	9.25667e-12	1.87977e-10	170.396
ENSG00000168078	PBK	-1.40325	8.42124e-29	1.06513e-26	961.046
ENSG00000230615	AL139220.2	-1.40498	1.57716e-16	5.72979e-15	285.602
ENSG00000127586	CHTF18	-1.4065	9.68864e-23	6.94127e-21	968.912
ENSG00000164684	ZNF704	-1.40775	1.96929e-07	2.03689e-06	136.327
ENSG00000051180	RAD51	-1.40885	2.90107e-14	8.21036e-13	174.359
ENSG00000197299	BLM	-1.41095	2.6652e-13	6.65976e-12	407.48
ENSG00000197594	ENPP1	-1.41118	2.46125e-16	8.77063e-15	133.287
ENSG00000115163	CENPA	-1.4132	1.64918e-17	6.85429e-16	379.375
ENSG00000154920	EME1	-1.41581	3.03867e-18	1.38669e-16	275.568
ENSG00000178295	GEN1	-1.42034	2.91247e-17	1.17473e-15	886.726
ENSG00000241956	AC109466.1	-1.42123	4.10521e-09	5.55953e-08	357.658
ENSG00000175305	CCNE2	-1.42151	8.01012e-33	1.45246e-30	632.42
ENSG00000150764	DIXDC1	-1.42293	4.17491e-10	6.57019e-09	127.389
ENSG00000106804	C5	-1.42296	1.31029e-12	2.98309e-11	102.606
ENSG00000080986	NDC80	-1.42369	2.71823e-41	1.05088e-38	629.203
ENSG00000140451	PIF1	-1.42535	3.07684e-18	1.40099e-16	202.925
ENSG00000287080	H3C3	-1.4254	4.18985e-15	1.29879e-13	786.178
ENSG00000157657	ZNF618	-1.42553	4.65952e-30	6.53929e-28	770.09
ENSG00000198901	PRC1	-1.43011	1.13395e-32	2.00299e-30	3114.08
ENSG00000197409	H3C4	-1.43109	2.42892e-20	1.32716e-18	288.712
ENSG00000171848	RRM2	-1.4318	8.62247e-26	8.3337e-24	2974.41
ENSG00000111602	TIMELESS	-1.43249	3.73476e-27	4.07049e-25	953.638
ENSG00000196247	ZNF107	-1.43584	1.36912e-15	4.493e-14	369.141
ENSG00000117399	CDC20	-1.43668	2.19036e-27	2.43916e-25	2325.45
ENSG00000159259	CHAF1B	-1.43681	1.77923e-30	2.68061e-28	449.787
ENSG00000162063	CCNF	-1.43739	3.15352e-18	1.42639e-16	1365.39
ENSG00000134057	CCNB1	-1.43791	3.50172e-28	4.19592e-26	2811.76
ENSG00000185130	H2BC13	-1.43969	4.427e-18	1.94238e-16	595.243
ENSG00000138180	CEP55	-1.43972	4.15697e-29	5.357e-27	1178.7
ENSG00000126787	DLGAP5	-1.441	2.84936e-30	4.11151e-28	912.765
ENSG00000161692	DBF4B	-1.44409	2.39532e-21	1.45638e-19	408.314
ENSG00000104738	MCM4	-1.44426	8.9869e-45	4.28236e-42	5937.26
ENSG00000169679	BUB1	-1.44614	3.89156e-31	6.18124e-29	2074.32
ENSG00000101447	FAM83D	-1.44764	3.09035e-27	3.38616e-25	1062.99
ENSG00000154096	THY1	-1.44781	2.14179e-23	1.64364e-21	694.495
ENSG00000169760	NLGN1	-1.44993	2.65931e-17	1.08114e-15	416.384
ENSG00000012048	BRCA1	-1.45065	4.50424e-32	7.5034e-30	1847.97
ENSG00000229852	AC019205.1	-1.45074	2.05203e-11	3.95914e-10	101.327
ENSG00000162073	PAQR4	-1.45293	7.02178e-29	8.93641e-27	786.379
ENSG00000005469	CROT	-1.45367	3.23138e-15	1.01395e-13	158.294
ENSG00000127863	TNFRSF19	-1.45519	4.11931e-16	1.42575e-14	425.798
ENSG00000171320	ESCO2	-1.46014	1.85113e-22	1.26432e-20	676.952
ENSG00000171246	NPTX1	-1.46269	3.223e-06	2.64687e-05	893.839
ENSG00000176208	ATAD5	-1.46273	7.06587e-26	6.96056e-24	693.165
ENSG00000013810	TACC3	-1.46633	4.63941e-22	3.02744e-20	1993.48
ENSG00000112984	KIF20A	-1.4671	1.34887e-44	6.28146e-42	3544.61
ENSG00000265817	FSBP	-1.46742	1.19517e-20	6.84054e-19	161.631
ENSG00000140534	TICRR	-1.46793	1.25147e-28	1.54474e-26	753.516
ENSG00000188312	CENPP	-1.47392	2.91001e-16	1.0245e-14	264.244
ENSG00000109805	NCAPG	-1.47486	9.61911e-25	8.21231e-23	987.348
ENSG00000175643	RMI2	-1.47559	5.25851e-22	3.39896e-20	287.725
ENSG00000277152	AC110048.2	-1.48147	1.83953e-10	3.05693e-09	329.083
ENSG00000147536	GINS4	-1.48155	1.32701e-22	9.24846e-21	772.118
ENSG00000121152	NCAPH	-1.4822	1.79239e-20	1.00619e-18	958.486
ENSG00000250312	ZNF718	-1.4841	5.10187e-12	1.07993e-10	117.266
ENSG00000138193	PLCE1	-1.48463	3.16966e-21	1.92149e-19	165.57
ENSG00000204767	INSYN2B	-1.48479	2.24838e-08	2.69154e-07	386.604
ENSG00000260007	AC107871.1	-1.48662	3.09983e-10	4.96624e-09	229.326
ENSG00000129195	PIMREG	-1.48981	3.80538e-35	8.12211e-33	330.01
ENSG00000152253	SPC25	-1.49158	1.74043e-15	5.62483e-14	240.821
ENSG00000051341	POLQ	-1.49215	1.67094e-22	1.14507e-20	1015.17
ENSG00000165304	MELK	-1.49337	8.94947e-29	1.11814e-26	2239.51
ENSG00000197275	RAD54B	-1.4955	9.6106e-17	3.60662e-15	417.993
ENSG00000160229	ZNF66	-1.49862	2.47324e-10	4.02836e-09	117.667
ENSG00000038427	VCAN	-1.50041	2.01759e-08	2.43609e-07	1618.74
ENSG00000274997	H2AC12	-1.50454	2.03471e-15	6.51426e-14	401.079
ENSG00000101057	MYBL2	-1.50593	7.03645e-22	4.51965e-20	1630.7
ENSG00000196747	H2AC13	-1.50702	5.05449e-17	1.98784e-15	1229.97
ENSG00000100297	MCM5	-1.50984	4.17328e-40	1.35731e-37	1759.88
ENSG00000165244	ZNF367	-1.51078	6.27303e-25	5.44637e-23	817.547
ENSG00000135476	ESPL1	-1.51708	5.47045e-30	7.57362e-28	1571.5
ENSG00000276368	H2AC14	-1.51909	2.2997e-29	3.05979e-27	1127.8
ENSG00000127423	AUNIP	-1.51937	5.87587e-17	2.28024e-15	177.817
ENSG00000134690	CDCA8	-1.52789	4.54028e-23	3.37067e-21	1279.96
ENSG00000011426	ANLN	-1.52889	1.97469e-42	8.09228e-40	6503.43
ENSG00000196584	XRCC2	-1.52889	4.30781e-23	3.22143e-21	506.682
ENSG00000140525	FANCI	-1.53053	9.24012e-49	5.73727e-46	1669.05
ENSG00000138376	BARD1	-1.53339	4.65546e-41	1.67352e-38	746.377
ENSG00000126215	XRCC3	-1.53737	5.4005e-21	3.19816e-19	321.016
ENSG00000102384	CENPI	-1.53871	1.49937e-13	3.92363e-12	262.089
ENSG00000054654	SYNE2	-1.53966	7.08825e-24	5.67337e-22	1052.99
ENSG00000185697	MYBL1	-1.5413	1.13801e-21	7.10911e-20	823.57
ENSG00000174371	EXO1	-1.54194	2.23248e-24	1.85949e-22	702.752
ENSG00000066279	ASPM	-1.54366	2.34909e-30	3.43805e-28	5714.92
ENSG00000089685	BIRC5	-1.54424	1.91945e-33	3.67565e-31	2231.25
ENSG00000068489	PRR11	-1.54824	5.3638e-27	5.75415e-25	2821.68
ENSG00000184357	H1-5	-1.55008	3.51624e-19	1.70729e-17	5557.18
ENSG00000286522	H3C2	-1.55163	5.45214e-17	2.12789e-15	1013.43
ENSG00000143476	DTL	-1.55497	2.13952e-30	3.15386e-28	1374.43
ENSG00000176890	TYMS	-1.55643	3.9271e-54	3.21865e-51	1284.55
ENSG00000074047	GLI2	-1.56004	8.02751e-25	6.91108e-23	285.84
ENSG00000163531	NFASC	-1.56223	1.95063e-20	1.08023e-18	159.675
ENSG00000183856	IQGAP3	-1.56662	4.84601e-36	1.07929e-33	2282.48
ENSG00000178999	AURKB	-1.56776	1.50987e-27	1.71874e-25	1204.71
ENSG00000100162	CENPM	-1.56948	8.38031e-22	5.31618e-20	169.846
ENSG00000178031	ADAMTSL1	-1.57034	9.36297e-32	1.53478e-29	964.443
ENSG00000169247	SH3TC2	-1.57082	1.97081e-21	1.20543e-19	288.707
ENSG00000113368	LMNB1	-1.58006	7.87986e-43	3.36372e-40	2809.71
ENSG00000122966	CIT	-1.58043	3.68339e-41	1.37223e-38	2786.68
ENSG00000215386	MIR99AHG	-1.5812	2.32063e-17	9.50992e-16	240.658
ENSG00000101003	GINS1	-1.58186	3.15323e-29	4.14165e-27	451.619
ENSG00000136492	BRIP1	-1.58497	1.52047e-29	2.06321e-27	421.095
ENSG00000135451	TROAP	-1.59026	1.7538e-42	7.33374e-40	808.714
ENSG00000274641	H2BC17	-1.59171	1.95247e-30	2.89899e-28	2364.07
ENSG00000131153	GINS2	-1.60135	2.5853e-18	1.19577e-16	160.301
ENSG00000169252	ADRB2	-1.61497	4.7381e-28	5.6444e-26	333.942
ENSG00000168309	FAM107A	-1.61651	1.98064e-17	8.18211e-16	1524.68
ENSG00000162062	TEDC2	-1.62105	9.14548e-20	4.74407e-18	246.326
ENSG00000185585	OLFML2A	-1.62838	1.29526e-13	3.40255e-12	257.056
ENSG00000137135	ARHGEF39	-1.62979	2.18917e-26	2.2206e-24	773.867
ENSG00000005189	REXO5	-1.62999	3.44965e-30	4.90857e-28	287.865
ENSG00000115687	PASK	-1.63511	4.91996e-20	2.6183e-18	336.418
ENSG00000186185	KIF18B	-1.6353	2.87918e-24	2.37881e-22	2011.33
ENSG00000061337	LZTS1	-1.63685	2.66837e-20	1.45026e-18	190.726
ENSG00000101412	E2F1	-1.6407	2.04655e-23	1.58241e-21	734.4
ENSG00000137812	KNL1	-1.64094	1.10988e-28	1.37827e-26	1420.94
ENSG00000257167	TMPO-AS1	-1.64172	2.52298e-10	4.09959e-09	101.108
ENSG00000111206	FOXM1	-1.64418	4.11848e-25	3.65315e-23	2524.13
ENSG00000232931	LINC00342	-1.65209	4.40236e-22	2.89767e-20	824.45
ENSG00000075218	GTSE1	-1.66104	9.20981e-33	1.65534e-30	1167.22
ENSG00000164877	MICALL2	-1.66225	3.82308e-30	5.4024e-28	583.015
ENSG00000105011	ASF1B	-1.66428	1.36249e-38	3.62564e-36	837.257
ENSG00000165891	E2F7	-1.667	4.26728e-31	6.67454e-29	1030.68
ENSG00000169683	LRRC45	-1.66941	9.69131e-19	4.59664e-17	211.229
ENSG00000187741	FANCA	-1.67688	2.63229e-32	4.49463e-30	615.174
ENSG00000111665	CDCA3	-1.67874	5.77579e-36	1.27254e-33	561.965
ENSG00000198542	ITGBL1	-1.68419	5.61647e-15	1.7202e-13	174.473
ENSG00000148773	MKI67	-1.68724	3.65276e-25	3.28268e-23	7463.96
ENSG00000167900	TK1	-1.69431	3.18037e-38	8.04517e-36	1195.99
ENSG00000075702	WDR62	-1.69572	5.93228e-17	2.29778e-15	838.835
ENSG00000065328	MCM10	-1.71189	2.7733e-26	2.78554e-24	595.865
ENSG00000137834	SMAD6	-1.72171	2.73663e-23	2.06913e-21	572.601
ENSG00000198796	ALPK2	-1.72437	2.70658e-22	1.82427e-20	261.296
ENSG00000273983	H3C8	-1.72577	6.50649e-31	1.00239e-28	997.591
ENSG00000013297	CLDN11	-1.73006	5.72785e-22	3.69068e-20	172.728
ENSG00000196196	HRCT1	-1.74256	7.26061e-26	7.11817e-24	589.958
ENSG00000129173	E2F8	-1.75444	2.08343e-14	6.03811e-13	197.754
ENSG00000276043	UHRF1	-1.75478	8.23842e-35	1.74026e-32	2017.19
ENSG00000122952	ZWINT	-1.75624	1.38733e-22	9.57121e-21	589.526
ENSG00000127564	PKMYT1	-1.75759	3.54378e-23	2.65978e-21	999.568
ENSG00000146263	MMS22L	-1.76302	1.02768e-40	3.50953e-38	1192.04
ENSG00000285077	ARHGAP11B	-1.77228	1.03255e-18	4.8749e-17	197.898
ENSG00000277775	H3C7	-1.77957	1.36668e-22	9.46057e-21	368.568
ENSG00000182263	FIGN	-1.78113	1.5227e-14	4.46992e-13	131.69
ENSG00000105974	CAV1	-1.78216	3.90775e-32	6.5631e-30	6906.95
ENSG00000092470	WDR76	-1.78387	2.04341e-64	3.16627e-61	1074.04
ENSG00000172731	LRRC20	-1.78565	8.83803e-20	4.60792e-18	121.712
ENSG00000189320	FAM180A	-1.78615	9.9088e-12	2.00228e-10	184.732
ENSG00000153253	SCN3A	-1.80557	1.64871e-25	1.5286e-23	1313.29
ENSG00000161888	SPC24	-1.83621	7.50926e-50	4.96338e-47	912.845
ENSG00000276672	AL161891.1	-1.89012	1.40998e-17	5.94456e-16	205.033
ENSG00000175322	ZNF519	-1.90832	3.17634e-29	4.14542e-27	309.346
ENSG00000160949	TONSL	-1.92634	3.9796e-39	1.23549e-36	554.395
ENSG00000233117	LINC00702	-1.93557	7.92707e-12	1.61779e-10	124.954
ENSG00000168874	ATOH8	-1.94581	9.99771e-25	8.50013e-23	256.416
ENSG00000092853	CLSPN	-1.95989	1.61357e-27	1.82663e-25	913.342
ENSG00000004777	ARHGAP33	-1.97562	1.42079e-32	2.48821e-30	238.007
ENSG00000078900	TP73	-1.9859	4.82936e-51	3.66495e-48	298.404
ENSG00000281344	HELLPAR	-2.01675	1.30642e-15	4.31055e-14	627.368
ENSG00000139304	PTPRQ	-2.04042	2.71956e-23	2.06385e-21	126.751
ENSG00000007968	E2F2	-2.07432	5.18742e-39	1.54044e-36	305.367
ENSG00000189057	FAM111B	-2.09752	1.24348e-38	3.35249e-36	712.562
ENSG00000119969	HELLS	-2.11332	7.08195e-61	9.06932e-58	1134.36
ENSG00000230417	LINC00595	-2.13007	1.46135e-15	4.76041e-14	118.105
ENSG00000085999	RAD54L	-2.15395	6.91103e-44	3.07841e-41	363.317
ENSG00000214357	NEURL1B	-2.24278	3.08098e-59	3.50718e-56	484.841
ENSG00000280228	AC079753.1	-2.2545	1.28732e-15	4.25437e-14	119.72
