# Supplementary material for: Microgravity triggers ferroptosis and accelerates senescence in the MG-63 cell model of osteoblastic cells
Source: NPJ Microgravity. 2023 Dec 16;9:91. doi: 10.1038/s41526-023-00339-3 (PMC10725437; doi:10.1038/s41526-023-00339-3)
Supplement: Supplementary file 5 — Supplementary Data 4 [file 41526_2023_339_MOESM5_ESM.xlsx]

## Sheet: µg vs 1g
Supplementary Data 4 - Canonical Pathways Analysis (comparison µg vs 1g flight control)	-log(B-H p-value)*	Ratio	z-score	Downregulated	Upregulated	No overlap with dataset	Molecules
Kinetochore Metaphase Signaling Pathway	19.8	0.346	-3.402	77/107 (72%)	23/107 (21%)	7/107 (7%)	AURKB,BIRC5,BUB1,BUB1B,CCNB1,CDC20,CDCA8,CDK1,CENPA,CENPE,CENPH,CENPK,CENPO,CENPP,CENPU,CENPW,ESPL1,H2AC21,H2AZ2,INCENP,KIF2C,KNL1,KNTC1,MXD3,NDC80,NEK2,NSL1,NUF2,PLK1,PTTG1,SKA1,SKA3,SPC24,SPC25,SPDL1,TTK,ZWINT
Cell Cycle Control of Chromosomal Replication	11.5	0.375	-4.583	41/56 (73%)	15/56 (27%)	0/56 (0%)	CDC45,CDC6,CDC7,CDK1,CDT1,DNA2,LIG1,MCM2,MCM3,MCM4,MCM5,MCM6,MCM8,ORC1,ORC6,PCNA,POLA1,POLA2,POLE,PRIM1,TOP2A
Role of BRCA1 in DNA Damage Response	8.22	0.263	-1.414	62/80 (78%)	16/80 (20%)	2/80 (3%)	BARD1,BLM,BRCA1,BRCA2,BRIP1,CDKN1A,E2F1,E2F2,E2F5,E2F7,E2F8,FANCA,FANCB,FANCD2,FANCG,FANCM,PLK1,RAD51,RBL1,RFC2,RFC5
Estrogen-mediated S-phase Entry	7.34	0.462	-1.732	18/26 (69%)	7/26 (27%)	1/26 (4%)	CCNA2,CCNE2,CDC25A,CDK1,CDKN1A,E2F1,E2F2,E2F5,E2F7,E2F8,MYC,RBL1
Ferroptosis Signaling Pathway	5.95	0.181	2.837	43/127 (34%)	69/127 (54%)	15/127 (12%)	ABCA1,ACSL4,ANGPTL4,ARF4,ATF4,CDKN1A,CHAC1,EIF2AK3,FANCD2,FTH1,FTL,GCLC,H2AC21,H2AZ2,H2BC10,H2BC17,PRKAA2,RBL1,SAT1,SLC39A14,SLC39A8,SLC7A11,SQSTM1
Mitotic Roles of Polo-Like Kinase	5.85	0.25	-1.941	42/64 (66%)	20/64 (31%)	2/64 (3%)	CCNB1,CCNB2,CDC20,CDC25A,CDC25C,CDC7,CDK1,ESPL1,FBXO5,KIF11,KIF23,PKMYT1,PLK1,PLK4,PRC1,PTTG1
NER (Nucleotide Excision Repair, Enhanced Pathway)	5.74	0.196	-1.291	67/102 (66%)	34/102 (33%)	1/102 (1%)	CHAF1A,CHAF1B,DDB2,DNA2,H4C1,H4C11,H4C14,H4C15,H4C2,H4C9,LIG1,PCNA,POLA1,POLA2,POLE,POLE2,PRIM1,RFC2,RFC5,TOP2A
Role of CHK Proteins in Cell Cycle Checkpoint Control	5.74	0.259	1.897	40/58 (69%)	18/58 (31%)	0/58 (0%)	BRCA1,CDC25A,CDC25C,CDK1,CDKN1A,CLSPN,E2F1,E2F2,E2F5,E2F7,E2F8,PCNA,PLK1,RFC2,RFC5
Coronavirus Pathogenesis Pathway	5.53	0.144	2.887	62/194 (32%)	113/194 (58%)	19/194 (10%)	AR,ATF4,BCL2L11,CCL2,CCNE2,CTSL,CXCL8,DDIT3,E2F1,E2F2,E2F5,E2F7,E2F8,EIF2AK3,FOS,IL1B,IL6,IRF7,NFKBIA,NPC1,PTGS2,RBL1,RELB,RN7SL1,RN7SL2,RPS27,SUV39H1,TLR3
DNA Methylation and Transcriptional Repression Signaling	5.26	0.18	-2.183	68/111 (61%)	37/111 (33%)	6/111 (5%)	CDK1,CEBPB,DNMT1,E2F1,E2F2,E2F5,E2F7,E2F8,GADD45B,H4C1,H4C11,H4C14,H4C15,H4C2,H4C9,MYC,RBL1,SUV39H1,TCF19,UHRF1
Osteoarthritis Pathway	5.01	0.129	2.132	80/232 (34%)	103/232 (44%)	49/232 (21%)	ADAMTS5,ATF4,BMP2,CASP4,CEBPB,CXCL8,DCN,DDIT4,DKK1,EPAS1,FGF2,GLI2,HES1,HTRA1,IL1B,ITGA2,ITGB3,ITGB8,MMP1,MMP3,NAMPT,P2RX7,PRKAA2,PTGS2,RELB,SLC39A8,SMAD6,SMAD7,TLR2,VEGFA
Senescence Pathway	4.64	0.115	2.475	122/295 (41%)	139/295 (47%)	34/295 (12%)	ATF3,BHLHE40,CAPN5,CBX2,CCNB1,CCNB2,CCNE2,CDC25A,CDC25C,CDK1,CDKN1A,CEBPB,CXCL8,E2F1,E2F2,E2F5,E2F7,E2F8,EZH2,GADD45B,HBP1,IL1A,IL6,PDK4,PHF19,RBL1,RPS6KA4,SMAD6,SMAD7,SOD2,SQSTM1,TGFB3,TLR2,ZFP36L1
IL-17A Signaling in Fibroblasts	4.64	0.289	NaN	10/38 (26%)	26/38 (68%)	2/38 (5%)	CCL2,CEBPB,CEBPD,CXCL5,FOS,IL6,MMP1,NFKBIA,NFKBIZ,RELB,TRAF3IP2
Role of IL-17F in Allergic Inflammatory Airway Diseases	4.64	0.261	2.714	11/46 (24%)	29/46 (63%)	6/46 (13%)	ATF4,CCL2,CSF2,CXCL1,CXCL5,CXCL6,CXCL8,IL1B,IL6,RELB,RPS6KA4,TRAF3IP2
Cyclins and Cell Cycle Regulation	4.5	0.19	-2.673	49/84 (58%)	31/84 (37%)	4/84 (5%)	CCNA2,CCNB1,CCNB2,CCNE2,CDC25A,CDK1,CDKN1A,CDKN2C,E2F1,E2F2,E2F5,E2F7,E2F8,RBL1,SUV39H1,TGFB3
Cell Cycle: G1/S Checkpoint Regulation	4.35	0.209	0.277	33/67 (49%)	32/67 (48%)	2/67 (3%)	CCNE2,CDC25A,CDKN1A,CDKN2C,E2F1,E2F2,E2F5,E2F7,E2F8,MYC,NRG1,RBL1,SUV39H1,TGFB3
ATM Signaling	4.23	0.172	0.277	58/99 (59%)	39/99 (39%)	2/99 (2%)	ATF4,BLM,BRCA1,CCNB1,CCNB2,CDC25A,CDC25C,CDK1,CDKN1A,FANCD2,GADD45B,H4C11,NFKBIA,RAD51,SMC2,SUV39H1,TP73
Hereditary Breast Cancer Signaling	3.91	0.144	NaN	88/139 (63%)	44/139 (32%)	7/139 (5%)	BARD1,BLM,BRCA1,BRCA2,CCNB1,CDC25C,CDK1,CDKN1A,DDB2,E2F1,FANCA,FANCB,FANCD2,FANCG,FANCM,GADD45B,RAD51,RFC2,RFC5,UBC
Ribonucleotide Reductase Signaling Pathway	3.68	0.13	-0.853	77/169 (46%)	71/169 (42%)	21/169 (12%)	ATF4,BIRC5,CCNF,CDC25A,CDK1,CDKN1A,E2F1,E2F2,E2F5,E2F7,E2F8,FOS,FOXM1,H3C3,IL6,MYBL2,MYC,RRM1,RRM2,SNAI2,THBS1,VEGFA
Aryl Hydrocarbon Receptor Signaling	3.58	0.136	0	55/147 (37%)	70/147 (48%)	22/147 (15%)	ALDH1A3,CCNA2,CCNE2,CDKN1A,CYP1B1,DHFR,E2F1,FOS,GSTA4,IL1A,IL1B,IL6,MYC,NCOA3,NCOA7,POLA1,RBL1,RELB,TGFB3,TP73
Cell Cycle: G2/M DNA Damage Checkpoint Regulation	3.56	0.22	1.897	27/50 (54%)	19/50 (38%)	4/50 (8%)	AURKA,BRCA1,CCNB1,CCNB2,CDC25C,CDK1,CDKN1A,PKMYT1,PLK1,PRKDC,TOP2A
DNA Double-Strand Break Repair by Homologous Recombination	3.36	0.429	NaN	9/14 (64%)	5/14 (36%)	0/14 (0%)	BRCA1,BRCA2,GEN1,LIG1,POLA1,RAD51
ID1 Signaling Pathway	3.08	0.115	-0.209	78/200 (39%)	90/200 (45%)	32/200 (16%)	ATAD5,ATF3,AURKA,BHLHE40,BIRC5,BMP2,CAV1,CDC20,CDKN1A,E2F1,EGR1,FGF2,GLI2,IGF2,IL6,KIF11,LIF,MYC,TFAP2A,TGFB3,TYMS,VEGFA,VIM
Pancreatic Adenocarcinoma Signaling	3.04	0.137	0.447	61/124 (49%)	55/124 (44%)	8/124 (6%)	BIRC5,BRCA2,CCNE2,CDKN1A,E2F1,E2F2,E2F5,E2F7,E2F8,NAPEPLD,PTGS2,RAD51,RBL1,RELB,SUV39H1,TGFB3,VEGFA
Bladder Cancer Signaling	2.96	0.14	1	50/114 (44%)	44/114 (39%)	20/114 (18%)	CDKN1A,CXCL8,DAPK1,E2F1,E2F2,E2F5,FGF2,FGF5,FGF7,MMP1,MMP3,MYC,RBL1,SUV39H1,THBS1,VEGFA
GADD45 Signaling	2.94	0.186	-0.302	21/59 (36%)	36/59 (61%)	2/59 (3%)	BRCA1,CCNB1,CCNE2,CDK1,CDKN1A,GADD45B,IL1B,MYC,PCNA,RELB,TGFB3
Role Of Chondrocytes In Rheumatoid Arthritis Signaling Pathway	2.94	0.129	3.771	36/140 (26%)	79/140 (56%)	25/140 (18%)	ADAMTS5,CCL2,CEBPB,CEBPD,CXCL8,CXCR4,EGR1,FOS,IL1A,IL1B,IL33,IL6,MMP1,MMP3,PRKAA2,PTGS2,TLR2,VEGFA
Molecular Mechanisms of Cancer	2.76	0.0866	NaN	199/439 (45%)	198/439 (45%)	42/439 (10%)	ARHGEF6,AURKA,BBC3,BCL2L11,BIRC3,BMP2,BMP6,BRCA1,CCNE2,CDC25A,CDC25C,CDK1,CDKN1A,CDKN2C,E2F1,E2F2,E2F5,E2F7,E2F8,FANCD2,FOS,GAB2,GNAZ,GNB5,ITGA2,ITGB3,ITGB8,MYC,NFKBIA,PRKDC,RBL1,RELB,RHOB,RND3,SMAD6,SMAD7,SUV39H1,TGFB3
Mismatch Repair in Eukaryotes	2.76	0.333	-2.449	17/18 (94%)	1/18 (6%)	0/18 (0%)	EXO1,FEN1,LIG1,PCNA,RFC2,RFC5
Granulocyte Adhesion and Diapedesis	2.69	0.115	NaN	35/174 (20%)	59/174 (34%)	80/174 (46%)	ACKR3,C5,CCL2,CLDN11,CXCL1,CXCL2,CXCL3,CXCL5,CXCL6,CXCL8,CXCR4,HRH1,ICAM1,IL1A,IL1B,IL33,MMP1,MMP3,SDC1,THY1
Tumor Microenvironment Pathway	2.58	0.112	3.9	51/178 (29%)	93/178 (52%)	34/178 (19%)	CCL2,CSF2,CXCL8,CXCR4,FGF2,FGF5,FGF7,FOS,ICAM1,IGF2,IL1B,IL6,ITGB3,MMP1,MMP3,MYC,PTGS2,RELB,TGFB3,VEGFA
Toll-like Receptor Signaling	2.58	0.156	1.667	23/77 (30%)	43/77 (56%)	11/77 (14%)	FOS,IL1A,IL1B,IL33,IRAK2,LY96,NFKBIA,RELB,TLR2,TLR3,TNFAIP3,UBC
Airway Pathology in Chronic Obstructive Pulmonary Disease	2.58	0.133	NaN	17/113 (15%)	40/113 (35%)	56/113 (50%)	CCL2,CSF2,CXCL1,CXCL3,CXCL8,FGF2,FGF5,FGF7,IL1A,IL1B,IL33,IL6,LIF,MMP1,TGFB3
Pathogen Induced Cytokine Storm Signaling Pathway	2.57	0.0909	4.49	70/341 (21%)	140/341 (41%)	131/341 (38%)	BHLHE40,C3,C5,CCL2,CSF2,CXCL1,CXCL2,CXCL3,CXCL5,CXCL6,CXCL8,CXCR4,FOS,FTH1,FTL,IL1A,IL1B,IL33,IL6,IRF7,LIF,LYST,MYC,P2RX7,PRDM1,SOCS3,SRGN,TGFB3,TLR2,TLR3,VEGFA
Role of IL-17A in Arthritis	2.51	0.175	NaN	19/57 (33%)	33/57 (58%)	5/57 (9%)	CCL2,CXCL1,CXCL3,CXCL5,CXCL6,CXCL8,MMP1,NFKBIA,PTGS2,RELB
Multiple Sclerosis Signaling Pathway	2.51	0.105	2.132	52/210 (25%)	90/210 (43%)	68/210 (32%)	C3,C5,CAPN5,CSF2,CXCL1,CXCL8,DUSP1,DUSP6,EZH2,IL1A,IL1B,IL33,IL6,JARID2,LIF,NCOA3,NLRP1,P2RX4,P2RX7,TGFB3,TLR2,TLR3
Role of IL-17A in Psoriasis	2.43	0.357	2.236	1/14 (7%)	9/14 (64%)	4/14 (29%)	CXCL1,CXCL3,CXCL5,CXCL6,CXCL8
Hepatic Fibrosis / Hepatic Stellate Cell Activation	2.28	0.105	NaN	51/190 (27%)	92/190 (48%)	47/190 (25%)	CCL2,CXCL3,CXCL8,FGF2,ICAM1,IGF2,IGFBP3,IL1A,IL1B,IL6,LAMA1,LHX2,LY96,MMP1,PDGFRB,RELB,SMAD7,TGFB3,TIMP1,VEGFA
p53 Signaling	2.22	0.133	1.508	41/98 (42%)	49/98 (50%)	8/98 (8%)	BBC3,BIRC5,BRCA1,CDKN1A,E2F1,GADD45B,JMY,PCNA,PRKDC,SERPINE2,SNAI2,THBS1,TP73
Atherosclerosis Signaling	2.14	0.119	NaN	29/126 (23%)	43/126 (34%)	54/126 (43%)	CCL2,CLU,CXCL8,CXCR4,ICAM1,IL1A,IL1B,IL33,IL6,MMP1,MMP3,PLA2G4A,PLA2G6,PNPLA8,RELB
*	-log(B-H p-value) = 2	<->	B-H p-value =0,01
	-log(B-H p-value) = 3	<->	B-H p-value =0,001
	-log(B-H p-value) = 4	<->	B-H p-value =0,0001
© 2000-2022 QIAGEN. All rights reserved.
