# Supplementary material for: Microgravity triggers ferroptosis and accelerates senescence in the MG-63 cell model of osteoblastic cells
Source: NPJ Microgravity. 2023 Dec 16;9:91. doi: 10.1038/s41526-023-00339-3 (PMC10725437; doi:10.1038/s41526-023-00339-3)
Supplement: Supplementary file 6 — Supplementary Data 5 [file 41526_2023_339_MOESM6_ESM.xlsx]

## Sheet: Cell prolif |log2FC| > 1
Supplementary Data 5 - Modulated genes (comparison µg vs 1g flight control) in cell proliferation pathways (|log2FC| > 1)
Gene symbol	Entrez Gene Name	Ensembl/Entrez Gene	Base Mean Count	Expr p-value	Log2FC	Location
ABCA1	ATP binding cassette subfamily A member 1	ENSG00000165029	1050.59	2.33e-44	2.805	Plasma Membr.
ACSL4	acyl-CoA synthetase long chain family member 4	ENSG00000068366	4394.74	2.41e-55	1.979	Cytoplasm
ANGPTL4	angiopoietin like 4	ENSG00000167772	26355.2	6.8e-11	1.983	Extracell. Space
ARF4	ADP ribosylation factor 4	ENSG00000168374	7849.58	2.96e-13	1.185	Cytoplasm
ATF3	activating transcription factor 3	ENSG00000162772	1338.98	3.35e-32	2.605	Nucleus
ATF4	activating transcription factor 4	ENSG00000128272	14001.3	3.29e-09	1.079	Nucleus
AURKB	aurora kinase B	ENSG00000178999	1488.25	1.72e-25	-1.568	Nucleus
BHLHE40	basic helix-loop-helix family member e40	ENSG00000134107	4296.07	6.5e-26	1.835	Nucleus
BIRC5	baculoviral IAP repeat containing 5	ENSG00000089685	2814.73	3.68e-31	-1.544	Cytoplasm
BRCA1	BRCA1 DNA repair associated	ENSG00000012048	1963.71	7.5e-30	-1.451	Nucleus
BUB1	BUB1 mitotic checkpoint serinethreonine kinase	ENSG00000169679	2132.34	6.18e-29	-1.446	Nucleus
BUB1B	BUB1 mitotic checkpoint serinethreonine kinase B	ENSG00000156970	1193.94	1.2e-30	-1.392	Nucleus
CAPN5	calpain 5	ENSG00000149260	788.27	1.01e-16	-1.035	Cytoplasm
CBX2	chromobox 2	ENSG00000173894	488.901	3.76e-14	-1.003	Nucleus
CCNA2	cyclin A2	ENSG00000145386	2560.37	1.42e-23	-1.357	Nucleus
CCNB1	cyclin B1	ENSG00000134057	2749.19	4.2e-26	-1.438	Cytoplasm
CCNB2	cyclin B2	ENSG00000157456	1173.93	1.21e-24	-1.347	Cytoplasm
CCNE2	cyclin E2	ENSG00000175305	912.189	1.45e-30	-1.422	Nucleus
CDC20	cell division cycle 20	ENSG00000117399	2400.04	2.44e-25	-1.437	Nucleus
CDC25A	cell division cycle 25A	ENSG00000164045	531.307	3.49e-11	-1.136	Nucleus
CDC25C	cell division cycle 25C	ENSG00000158402	337.296	7.74e-18	-1.383	Nucleus
CDC45	cell division cycle 45	ENSG00000093009	529.084	7.94e-16	-1.321	Nucleus
CDC6	cell division cycle 6	ENSG00000094804	1142.28	6.55e-15	-1.217	Nucleus
CDC7	cell division cycle 7	ENSG00000097046	504.167	9.2e-21	-1.153	Nucleus
CDCA8	cell division cycle associated 8	ENSG00000134690	1279.12	3.37e-21	-1.528	Nucleus
CDK1	cyclin dependent kinase 1	ENSG00000170312	1738.39	3.29e-23	-1.283	Nucleus
CDKN1A	cyclin dependent kinase inhibitor 1A	ENSG00000124762	2951.25	1.66e-21	1.149	Nucleus
CDKN2C	cyclin dependent kinase inhibitor 2C	ENSG00000123080	720.259	9.34e-12	-1.388	Nucleus
CDT1	chromatin licensing and DNA replication factor 1	ENSG00000167513	1186.97	5.98e-13	-1.189	Nucleus
CEBPB	CCAAT enhancer binding protein beta	ENSG00000172216	3153.85	2.11e-20	1.593	Nucleus
CENPA	centromere protein A	ENSG00000115163	386.379	6.85e-16	-1.413	Nucleus
CENPE	centromere protein E	ENSG00000138778	1092.81	4.22e-16	-1.397	Nucleus
CENPH	centromere protein H	ENSG00000153044	605.399	1.08e-24	-1.285	Nucleus
CENPK	centromere protein K	ENSG00000123219	784.118	2.11e-23	-1.297	Nucleus
CENPO	centromere protein O	ENSG00000138092	1326.72	9.02e-19	-1.312	Nucleus
CENPP	centromere protein P	ENSG00000188312	305.957	1.02e-14	-1.474	Nucleus
CENPU	centromere protein U	ENSG00000151725	608.608	4.15e-21	-1.264	Nucleus
CENPW	centromere protein W	ENSG00000203760	218.511	5.51e-07	-1.012	Nucleus
CHAC1	ChaC glutathione specific gamma-glutamylcyclotransferase 1	ENSG00000128965	154.508	7.22e-13	1.943	Cytoplasm
CLSPN	claspin	ENSG00000092853	1261.44	1.83e-25	-1.96	Nucleus
CXCL8	C-X-C motif chemokine ligand 8	ENSG00000169429	22549.7	5.07e-23	3.415	Extracell. Space
DNA2	DNA replication helicasenuclease 2	ENSG00000138346	331.707	1.7e-12	-1.182	Cytoplasm
E2F1	E2F transcription factor 1	ENSG00000101412	1083.09	1.58e-21	-1.641	Nucleus
E2F2	E2F transcription factor 2	ENSG00000007968	431.82	1.54e-36	-2.074	Nucleus
E2F5	E2F transcription factor 5	ENSG00000133740	197.399	6.77e-13	1.232	Nucleus
E2F7	E2F transcription factor 7	ENSG00000165891	1052.97	6.67e-29	-1.667	Nucleus
E2F8	E2F transcription factor 8	ENSG00000129173	231.012	6.04e-13	-1.754	Nucleus
EIF2AK3	eukaryotic translation initiation factor 2 alpha kinase 3	ENSG00000172071	1014.13	2.27e-10	1.22	Cytoplasm
ESPL1	extra spindle pole bodies like 1, separase	ENSG00000135476	1660.36	7.57e-28	-1.517	Nucleus
EZH2	enhancer of zeste 2 polycomb repressive complex 2 subunit	ENSG00000106462	529.234	7.83e-28	-1.396	Nucleus
FANCD2	FA complementation group D2	ENSG00000144554	879.332	1.89e-24	-1.326	Nucleus
FBXO5	F-box protein 5	ENSG00000112029	820.641	1.05e-18	-1.265	Nucleus
FTH1	ferritin heavy chain 1	ENSG00000167996	36635.7	1.03e-63	2.654	Cytoplasm
FTL	ferritin light chain	ENSG00000087086	19413.8	2.52e-25	1.532	Cytoplasm
GADD45B	growth arrest and DNA damage inducible beta	ENSG00000099860	1590.85	1.22e-10	1.461	Cytoplasm
GCLC	glutamate-cysteine ligase catalytic subunit	ENSG00000001084	403.13	4e-10	1.03	Cytoplasm
H2AC21	H2A clustered histone 21	ENSG00000184270	344.353	1.08e-09	-1.278	Nucleus
H2AZ2	H2A.Z variant histone 2	ENSG00000105968	2694.08	3.6e-34	-1.012	Nucleus
H2BC10	H2B clustered histone 10	ENSG00000278588	533.417	1.48e-10	-1.256	Nucleus
H2BC17	H2B clustered histone 17	ENSG00000274641	3485.23	2.9e-28	-1.592	Nucleus
HBP1	HMG-box transcription factor 1	ENSG00000105856	1318.39	2.85e-13	1.443	Nucleus
IL1A	interleukin 1 alpha	ENSG00000115008	104.083	6.93e-23	2.978	Extracell. Space
IL1B	interleukin 1 beta	ENSG00000125538	3278.93	2.45e-99	3.111	Extracell. Space
IL6	interleukin 6	ENSG00000136244	219.397	1.2e-84	5.317	Extracell. Space
INCENP	inner centromere protein	ENSG00000149503	1685.08	1.14e-14	-1.021	Nucleus
KIF11	kinesin family member 11	ENSG00000138160	2186.69	1.98e-44	-1.278	Nucleus
KIF23	kinesin family member 23	ENSG00000137807	2083.81	2.69e-36	-1.363	Cytoplasm
KIF2C	kinesin family member 2C	ENSG00000142945	1759.34	5.89e-21	-1.292	Nucleus
KNL1	kinetochore scaffold 1	ENSG00000137812	1421.8	1.38e-26	-1.641	Nucleus
KNTC1	kinetochore associated 1	ENSG00000184445	2373.22	1.02e-51	-1.342	Nucleus
LIG1	DNA ligase 1	ENSG00000105486	1094.3	1.48e-18	-1.205	Nucleus
MCM2	minichromosome maintenance complex component 2	ENSG00000073111	4153.88	6.34e-34	-1.291	Nucleus
MCM3	minichromosome maintenance complex component 3	ENSG00000112118	16978.1	1.75e-35	-1.308	Nucleus
MCM4	minichromosome maintenance complex component 4	ENSG00000104738	7547.09	4.28e-42	-1.444	Nucleus
MCM5	minichromosome maintenance complex component 5	ENSG00000100297	2227.47	1.36e-37	-1.51	Nucleus
MCM6	minichromosome maintenance complex component 6	ENSG00000076003	2707.55	8.01e-28	-1.018	Nucleus
MCM8	minichromosome maintenance 8 homologous recombination repair factor	ENSG00000125885	838.265	5.03e-20	-1.113	Nucleus
MXD3	MAX dimerization protein 3	ENSG00000213347	442.933	4.6e-19	-1.227	Nucleus
MYC	MYC proto-oncogene, bHLH transcription factor	ENSG00000136997	5382.28	1.26e-17	1.382	Nucleus
NDC80	NDC80 kinetochore complex component	ENSG00000080986	735.35	1.05e-38	-1.424	Nucleus
NEK2	NIMA related kinase 2	ENSG00000117650	928.606	1.02e-17	-1.216	Cytoplasm
NSL1	NSL1 component of MIS12 kinetochore complex	ENSG00000117697	786.539	1.29e-23	-1.065	Nucleus
NUF2	NUF2 component of NDC80 kinetochore complex	ENSG00000143228	685.495	1.71e-24	-1.272	Nucleus
ORC1	origin recognition complex subunit 1	ENSG00000085840	614.055	2e-15	-1.194	Nucleus
ORC6	origin recognition complex subunit 6	ENSG00000091651	938.045	9.25e-10	-1.116	Nucleus
PCNA	proliferating cell nuclear antigen	ENSG00000132646	1936.61	1.32e-20	-1.154	Nucleus
PDK4	pyruvate dehydrogenase kinase 4	ENSG00000004799	3993.56	1.62e-36	3.724	Cytoplasm
PHF19	PHD finger protein 19	ENSG00000119403	1197.74	1.04e-35	-1.379	Nucleus
PKMYT1	protein kinase, membrane associated tyrosinethreonine 1	ENSG00000127564	1109.84	2.66e-21	-1.758	Cytoplasm
PLK1	polo like kinase 1	ENSG00000166851	2590.64	4.92e-22	-1.386	Nucleus
PLK4	polo like kinase 4	ENSG00000142731	475.897	5.83e-19	-1.323	Cytoplasm
POLA1	DNA polymerase alpha 1, catalytic subunit	ENSG00000101868	967.533	2.27e-21	-1.002	Nucleus
POLA2	DNA polymerase alpha 2, accessory subunit	ENSG00000014138	728.845	6.26e-14	-1.374	Nucleus
POLE	DNA polymerase epsilon, catalytic subunit	ENSG00000177084	2890.41	3.2e-22	-1.183	Nucleus
PRC1	protein regulator of cytokinesis 1	ENSG00000198901	3282.75	2e-30	-1.43	Nucleus
PRIM1	DNA primase subunit 1	ENSG00000198056	373.995	2.18e-11	-1.268	Nucleus
PRKAA2	protein kinase AMP-activated catalytic subunit alpha 2	ENSG00000162409	677.922	5.47e-14	1.104	Cytoplasm
PTTG1	PTTG1 regulator of sister chromatid separation, securin	ENSG00000164611	2629.02	1.25e-10	-1.021	Nucleus
RBL1	RB transcriptional corepressor like 1	ENSG00000080839	809.803	8.84e-15	-1.104	Nucleus
RELB	RELB proto-oncogene, NF-kB subunit	ENSG00000104856	712.925	3.3e-14	1.126	Nucleus
RFC2	replication factor C subunit 2	ENSG00000049541	630.327	5.09e-13	-1.007	Nucleus
RFC5	replication factor C subunit 5	ENSG00000111445	615.324	1.29e-24	-1.349	Nucleus
RPS6KA4	ribosomal protein S6 kinase A4	ENSG00000162302	703.477	2.08e-18	-1.113	Cytoplasm
SAT1	spermidinespermine N1-acetyltransferase 1	ENSG00000130066	2968.88	2.71e-38	2.722	Cytoplasm
SKA1	spindle and kinetochore associated complex subunit 1	ENSG00000154839	476.391	1.43e-16	-1.376	Nucleus
SKA3	spindle and kinetochore associated complex subunit 3	ENSG00000165480	603.788	1.12e-15	-1.316	Nucleus
SLC39A14	solute carrier family 39 member 14	ENSG00000104635	11453.8	3.24e-32	1.731	Plasma Membr.
SLC39A8	solute carrier family 39 member 8	ENSG00000138821	228.32	6.24e-06	1.304	Extracell. Space
SLC7A11	solute carrier family 7 member 11	ENSG00000151012	1909.86	1.21e-09	1.282	Plasma Membr.
SMAD6	SMAD family member 6	ENSG00000137834	643.031	2.07e-21	-1.722	Nucleus
SMAD7	SMAD family member 7	ENSG00000101665	1158.82	1.13e-11	1.042	Nucleus
SOD2	superoxide dismutase 2	ENSG00000112096	33176.5	7.63e-06	1.787	Cytoplasm
SPC24	SPC24 component of NDC80 kinetochore complex	ENSG00000161888	1161.48	4.96e-47	-1.836	Cytoplasm
SPC25	SPC25 component of NDC80 kinetochore complex	ENSG00000152253	296.791	5.62e-14	-1.492	Cytoplasm
SPDL1	spindle apparatus coiled-coil protein 1	ENSG00000040275	1217.78	1.18e-18	-1.153	Nucleus
SQSTM1	sequestosome 1	ENSG00000161011	32382.6	9.02e-31	1.519	Cytoplasm
SUV39H1	SUV39H1 histone lysine methyltransferase	ENSG00000101945	318.047	2.41e-11	-1.32	Nucleus
TGFB3	transforming growth factor beta 3	ENSG00000119699	185.361	0.00019	1.655	Extracell. Space
TLR2	toll like receptor 2	ENSG00000137462	215.042	4.74e-06	1.378	Plasma Membr.
TOP2A	DNA topoisomerase II alpha	ENSG00000131747	9713.27	1.3e-36	-1.348	Nucleus
TTK	TTK protein kinase	ENSG00000112742	1428.71	3.74e-16	-1.16	Nucleus
ZFP36L1	ZFP36 ring finger protein like 1	ENSG00000185650	5346.35	1.58e-31	1.081	Nucleus
ZWINT	ZW10 interacting kinetochore protein	ENSG00000122952	734.74	9.57e-21	-1.756	Nucleus

## Sheet: Cell prolif |log2FC| > 0.58
Supplementary Data 5 - Modulated genes (comparison µg vs 1g flight control) in cell proliferation pathways (|log2FC| > 0.58)
Gene symbol	Entrez Gene Name	Ensembl/Entrez Gene	Base Mean Count	Expr p-value	Log2FC	Location
ABCA1	ATP binding cassette subfamily A member 1	ENSG00000165029	1050.59	2.33e-44	2.805	Plasma Membr.
ACSL4	acyl-CoA synthetase long chain family member 4	ENSG00000068366	4394.74	2.41e-55	1.979	Cytoplasm
ACVR2B	activin A receptor type 2B	ENSG00000114739	246.375	5.05e-05	0.652	Plasma Membr.
AKT3	AKT serinethreonine kinase 3	ENSG00000117020	1777.64	5.77e-11	0.782	Cytoplasm
ANGPTL4	angiopoietin like 4	ENSG00000167772	26355.2	6.8e-11	1.983	Extracell. Space
ARF4	ADP ribosylation factor 4	ENSG00000168374	7849.58	2.96e-13	1.185	Cytoplasm
ATF3	activating transcription factor 3	ENSG00000162772	1338.98	3.35e-32	2.605	Nucleus
ATF4	activating transcription factor 4	ENSG00000128272	14001.3	3.29e-09	1.079	Nucleus
ATM	ATM serinethreonine kinase	ENSG00000149311	2903.05	1.92e-09	0.621	Nucleus
AURKB	aurora kinase B	ENSG00000178999	1488.25	1.72e-25	-1.568	Nucleus
BHLHE40	basic helix-loop-helix family member e40	ENSG00000134107	4296.07	6.5e-26	1.835	Nucleus
BIRC5	baculoviral IAP repeat containing 5	ENSG00000089685	2814.73	3.68e-31	-1.544	Cytoplasm
BOD1	biorientation of chromosomes in cell division 1	ENSG00000145919	1340.92	8.58e-10	0.76	Nucleus
BRAF	B-Raf proto-oncogene, serinethreonine kinase	ENSG00000157764	1277.21	1.82e-07	0.708	Cytoplasm
BRCA1	BRCA1 DNA repair associated	ENSG00000012048	1963.71	7.5e-30	-1.451	Nucleus
BUB1	BUB1 mitotic checkpoint serinethreonine kinase	ENSG00000169679	2132.34	6.18e-29	-1.446	Nucleus
BUB1B	BUB1 mitotic checkpoint serinethreonine kinase B	ENSG00000156970	1193.94	1.2e-30	-1.392	Nucleus
CACNA1C	calcium voltage-gated channel subunit alpha1 C	ENSG00000151067	598.169	0.000976	-0.66	Plasma Membr.
CALM1 (includes others)	calmodulin 1	ENSG00000160014	6901.56	2.48e-18	-0.806	Cytoplasm
CAPN5	calpain 5	ENSG00000149260	788.27	1.01e-16	-1.035	Cytoplasm
CBX2	chromobox 2	ENSG00000173894	488.901	3.76e-14	-1.003	Nucleus
CBX7	chromobox 7	ENSG00000100307	410.211	5.43e-06	0.715	Nucleus
CCNA2	cyclin A2	ENSG00000145386	2560.37	1.42e-23	-1.357	Nucleus
CCNB1	cyclin B1	ENSG00000134057	2749.19	4.2e-26	-1.438	Cytoplasm
CCNB2	cyclin B2	ENSG00000157456	1173.93	1.21e-24	-1.347	Cytoplasm
CCND3	cyclin D3	ENSG00000112576	892.885	8.17e-05	-0.587	Nucleus
CCNE2	cyclin E2	ENSG00000175305	912.189	1.45e-30	-1.422	Nucleus
CDC20	cell division cycle 20	ENSG00000117399	2400.04	2.44e-25	-1.437	Nucleus
CDC25A	cell division cycle 25A	ENSG00000164045	531.307	3.49e-11	-1.136	Nucleus
CDC25B	cell division cycle 25B	ENSG00000101224	2247.91	9.71e-12	-0.74	Nucleus
CDC25C	cell division cycle 25C	ENSG00000158402	337.296	7.74e-18	-1.383	Nucleus
CDC45	cell division cycle 45	ENSG00000093009	529.084	7.94e-16	-1.321	Nucleus
CDC6	cell division cycle 6	ENSG00000094804	1142.28	6.55e-15	-1.217	Nucleus
CDC7	cell division cycle 7	ENSG00000097046	504.167	9.2e-21	-1.153	Nucleus
CDCA8	cell division cycle associated 8	ENSG00000134690	1279.12	3.37e-21	-1.528	Nucleus
CDK1	cyclin dependent kinase 1	ENSG00000170312	1738.39	3.29e-23	-1.283	Nucleus
CDK2	cyclin dependent kinase 2	ENSG00000123374	1826.21	1.87e-16	-0.903	Nucleus
CDK7	cyclin dependent kinase 7	ENSG00000134058	593.141	2.51e-05	0.803	Nucleus
CDKN1A	cyclin dependent kinase inhibitor 1A	ENSG00000124762	2951.25	1.66e-21	1.149	Nucleus
CDKN1B	cyclin dependent kinase inhibitor 1B	ENSG00000111276	1166.05	3.77e-06	0.68	Nucleus
CDKN2C	cyclin dependent kinase inhibitor 2C	ENSG00000123080	720.259	9.34e-12	-1.388	Nucleus
CDKN2D	cyclin dependent kinase inhibitor 2D	ENSG00000129355	264.166	0.0042	-0.68	Cytoplasm
CDT1	chromatin licensing and DNA replication factor 1	ENSG00000167513	1186.97	5.98e-13	-1.189	Nucleus
CEBPB	CCAAT enhancer binding protein beta	ENSG00000172216	3153.85	2.11e-20	1.593	Nucleus
CENPA	centromere protein A	ENSG00000115163	386.379	6.85e-16	-1.413	Nucleus
CENPE	centromere protein E	ENSG00000138778	1092.81	4.22e-16	-1.397	Nucleus
CENPH	centromere protein H	ENSG00000153044	605.399	1.08e-24	-1.285	Nucleus
CENPK	centromere protein K	ENSG00000123219	784.118	2.11e-23	-1.297	Nucleus
CENPL	centromere protein L	ENSG00000120334	534.634	0.000112	-0.583	Cytoplasm
CENPN	centromere protein N	ENSG00000166451	1015.23	5.95e-10	-0.97	Nucleus
CENPO	centromere protein O	ENSG00000138092	1326.72	9.02e-19	-1.312	Nucleus
CENPP	centromere protein P	ENSG00000188312	305.957	1.02e-14	-1.474	Nucleus
CENPQ	centromere protein Q	ENSG00000031691	460.26	7.64e-05	-0.604	Nucleus
CENPU	centromere protein U	ENSG00000151725	608.608	4.15e-21	-1.264	Nucleus
CENPW	centromere protein W	ENSG00000203760	218.511	5.51e-07	-1.012	Nucleus
CHAC1	ChaC glutathione specific gamma-glutamylcyclotransferase 1	ENSG00000128965	154.508	7.22e-13	1.943	Cytoplasm
CHEK1	checkpoint kinase 1	ENSG00000149554	1003.22	1.1e-12	-0.883	Nucleus
CLSPN	claspin	ENSG00000092853	1261.44	1.83e-25	-1.96	Nucleus
CTSB	cathepsin B	ENSG00000164733	35784.7	2.02e-07	0.961	Cytoplasm
CXCL8	C-X-C motif chemokine ligand 8	ENSG00000169429	22549.7	5.07e-23	3.415	Extracell. Space
DBF4	DBF4 zinc finger	ENSG00000006634	410.286	4.28e-06	-0.944	Nucleus
DNA2	DNA replication helicasenuclease 2	ENSG00000138346	331.707	1.7e-12	-1.182	Cytoplasm
DSN1	DSN1 component of MIS12 kinetochore complex	ENSG00000149636	797.353	2.22e-11	-0.89	Nucleus
E2F1	E2F transcription factor 1	ENSG00000101412	1083.09	1.58e-21	-1.641	Nucleus
E2F2	E2F transcription factor 2	ENSG00000007968	431.82	1.54e-36	-2.074	Nucleus
E2F5	E2F transcription factor 5	ENSG00000133740	197.399	6.77e-13	1.232	Nucleus
E2F7	E2F transcription factor 7	ENSG00000165891	1052.97	6.67e-29	-1.667	Nucleus
E2F8	E2F transcription factor 8	ENSG00000129173	231.012	6.04e-13	-1.754	Nucleus
EIF2A	eukaryotic translation initiation factor 2A	ENSG00000144895	4858.07	6.62e-36	0.948	Cytoplasm
EIF2AK3	eukaryotic translation initiation factor 2 alpha kinase 3	ENSG00000172071	1014.13	2.27e-10	1.22	Cytoplasm
ESPL1	extra spindle pole bodies like 1, separase	ENSG00000135476	1660.36	7.57e-28	-1.517	Nucleus
EZH2	enhancer of zeste 2 polycomb repressive complex 2 subunit	ENSG00000106462	529.234	7.83e-28	-1.396	Nucleus
FANCD2	FA complementation group D2	ENSG00000144554	879.332	1.89e-24	-1.326	Nucleus
FBXO5	F-box protein 5	ENSG00000112029	820.641	1.05e-18	-1.265	Nucleus
FOXO3	forkhead box O3	ENSG00000118689	3107.03	6.68e-05	0.71	Nucleus
FOXO4	forkhead box O4	ENSG00000184481	106.89	0.0423	0.69	Nucleus
FTH1	ferritin heavy chain 1	ENSG00000167996	36635.7	1.03e-63	2.654	Cytoplasm
FTL	ferritin light chain	ENSG00000087086	19413.8	2.52e-25	1.532	Cytoplasm
GADD45A	growth arrest and DNA damage inducible alpha	ENSG00000116717	610.712	0.000592	0.914	Nucleus
GADD45B	growth arrest and DNA damage inducible beta	ENSG00000099860	1590.85	1.22e-10	1.461	Cytoplasm
GCLC	glutamate-cysteine ligase catalytic subunit	ENSG00000001084	403.13	4e-10	1.03	Cytoplasm
H2AC20	H2A clustered histone 20	ENSG00000184260	1380.76	2.85e-08	-0.81	Nucleus
H2AC21	H2A clustered histone 21	ENSG00000184270	344.353	1.08e-09	-1.278	Nucleus
H2AX	H2A.X variant histone	ENSG00000188486	1538.76	7.37e-08	-0.83	Nucleus
H2AZ2	H2A.Z variant histone 2	ENSG00000105968	2694.08	3.6e-34	-1.012	Nucleus
H2BC10	H2B clustered histone 10	ENSG00000278588	533.417	1.48e-10	-1.256	Nucleus
H2BC17	H2B clustered histone 17	ENSG00000274641	3485.23	2.9e-28	-1.592	Nucleus
H2BC5	H2B clustered histone 5	ENSG00000158373	873.049	1.46e-05	-0.583	Nucleus
HBP1	HMG-box transcription factor 1	ENSG00000105856	1318.39	2.85e-13	1.443	Nucleus
HSP90AA1	heat shock protein 90 alpha family class A member 1	ENSG00000080824	17207.7	1.5e-10	-0.756	Cytoplasm
IL1A	interleukin 1 alpha	ENSG00000115008	104.083	6.93e-23	2.978	Extracell. Space
IL1B	interleukin 1 beta	ENSG00000125538	3278.93	2.45e-99	3.111	Extracell. Space
IL6	interleukin 6	ENSG00000136244	219.397	1.2e-84	5.317	Extracell. Space
INCENP	inner centromere protein	ENSG00000149503	1685.08	1.14e-14	-1.021	Nucleus
JUN	Jun proto-oncogene, AP-1 transcription factor subunit	ENSG00000177606	7548.3	0.0023	0.674	Nucleus
KIF11	kinesin family member 11	ENSG00000138160	2186.69	1.98e-44	-1.278	Nucleus
KIF23	kinesin family member 23	ENSG00000137807	2083.81	2.69e-36	-1.363	Cytoplasm
KIF2C	kinesin family member 2C	ENSG00000142945	1759.34	5.89e-21	-1.292	Nucleus
KNL1	kinetochore scaffold 1	ENSG00000137812	1421.8	1.38e-26	-1.641	Nucleus
KNTC1	kinetochore associated 1	ENSG00000184445	2373.22	1.02e-51	-1.342	Nucleus
LIG1	DNA ligase 1	ENSG00000105486	1094.3	1.48e-18	-1.205	Nucleus
MACROH2A1	macroH2A.1 histone	ENSG00000113648	5796.74	2.3e-14	-0.615	Nucleus
MAD2L1	mitotic arrest deficient 2 like 1	ENSG00000164109	1050.47	4.39e-08	-0.782	Nucleus
MAP2K6	mitogen-activated protein kinase kinase 6	ENSG00000108984	217.504	0.014	-0.884	Cytoplasm
MAPK13	mitogen-activated protein kinase 13	ENSG00000156711	228.467	0.00869	0.656	Cytoplasm
MAPK9	mitogen-activated protein kinase 9	ENSG00000050748	1300.1	7.81e-14	-0.804	Cytoplasm
MAPKAPK2	MAPK activated protein kinase 2	ENSG00000162889	3525.48	2.3e-05	0.631	Nucleus
MASTL	microtubule associated serinethreonine kinase like	ENSG00000120539	1068.39	5.43e-05	-0.588	Cytoplasm
MCM2	minichromosome maintenance complex component 2	ENSG00000073111	4153.88	6.34e-34	-1.291	Nucleus
MCM3	minichromosome maintenance complex component 3	ENSG00000112118	16978.1	1.75e-35	-1.308	Nucleus
MCM4	minichromosome maintenance complex component 4	ENSG00000104738	7547.09	4.28e-42	-1.444	Nucleus
MCM5	minichromosome maintenance complex component 5	ENSG00000100297	2227.47	1.36e-37	-1.51	Nucleus
MCM6	minichromosome maintenance complex component 6	ENSG00000076003	2707.55	8.01e-28	-1.018	Nucleus
MCM7	minichromosome maintenance complex component 7	ENSG00000166508	2958.87	1.51e-17	-0.945	Nucleus
MCM8	minichromosome maintenance 8 homologous recombination repair factor	ENSG00000125885	838.265	5.03e-20	-1.113	Nucleus
MXD3	MAX dimerization protein 3	ENSG00000213347	442.933	4.6e-19	-1.227	Nucleus
MYC	MYC proto-oncogene, bHLH transcription factor	ENSG00000136997	5382.28	1.26e-17	1.382	Nucleus
NDC80	NDC80 kinetochore complex component	ENSG00000080986	735.35	1.05e-38	-1.424	Nucleus
NEK2	NIMA related kinase 2	ENSG00000117650	928.606	1.02e-17	-1.216	Cytoplasm
NFE2L2	NFE2 like bZIP transcription factor 2	ENSG00000116044	3616.77	2.45e-09	0.797	Nucleus
NFKB2	nuclear factor kappa B subunit 2	ENSG00000077150	1638.46	2.42e-17	0.942	Nucleus
NSL1	NSL1 component of MIS12 kinetochore complex	ENSG00000117697	786.539	1.29e-23	-1.065	Nucleus
NUF2	NUF2 component of NDC80 kinetochore complex	ENSG00000143228	685.495	1.71e-24	-1.272	Nucleus
ORC1	origin recognition complex subunit 1	ENSG00000085840	614.055	2e-15	-1.194	Nucleus
ORC6	origin recognition complex subunit 6	ENSG00000091651	938.045	9.25e-10	-1.116	Nucleus
PCNA	proliferating cell nuclear antigen	ENSG00000132646	1936.61	1.32e-20	-1.154	Nucleus
PDHX	pyruvate dehydrogenase complex component X	ENSG00000110435	1773.51	2.21e-08	0.613	Cytoplasm
PDK2	pyruvate dehydrogenase kinase 2	ENSG00000005882	251.219	2.27e-07	-0.888	Cytoplasm
PDK4	pyruvate dehydrogenase kinase 4	ENSG00000004799	3993.56	1.62e-36	3.724	Cytoplasm
PHF1	PHD finger protein 1	ENSG00000112511	1423.04	8.05e-05	0.71	Nucleus
PHF19	PHD finger protein 19	ENSG00000119403	1197.74	1.04e-35	-1.379	Nucleus
PIK3C3	phosphatidylinositol 3-kinase catalytic subunit type 3	ENSG00000078142	696.437	0.000181	0.683	Cytoplasm
PIK3R3	phosphoinositide-3-kinase regulatory subunit 3	ENSG00000117461	197.927	0.000843	-0.818	Cytoplasm
PKMYT1	protein kinase, membrane associated tyrosinethreonine 1	ENSG00000127564	1109.84	2.66e-21	-1.758	Cytoplasm
PLK1	polo like kinase 1	ENSG00000166851	2590.64	4.92e-22	-1.386	Nucleus
PLK2	polo like kinase 2	ENSG00000145632	2535.53	1.7e-06	0.773	Nucleus
PLK3	polo like kinase 3	ENSG00000173846	351.139	0.000282	0.741	Nucleus
PLK4	polo like kinase 4	ENSG00000142731	475.897	5.83e-19	-1.323	Cytoplasm
POLA1	DNA polymerase alpha 1, catalytic subunit	ENSG00000101868	967.533	2.27e-21	-1.002	Nucleus
POLA2	DNA polymerase alpha 2, accessory subunit	ENSG00000014138	728.845	6.26e-14	-1.374	Nucleus
POLD1	DNA polymerase delta 1, catalytic subunit	ENSG00000062822	1693.16	3.92e-14	-0.911	Nucleus
POLE	DNA polymerase epsilon, catalytic subunit	ENSG00000177084	2890.41	3.2e-22	-1.183	Nucleus
PPP2R5B	protein phosphatase 2 regulatory subunit B'beta	ENSG00000068971	641.29	3e-10	0.957	Cytoplasm
PPP2R5D	protein phosphatase 2 regulatory subunit B'delta	ENSG00000112640	966.008	3.21e-14	-0.762	Nucleus
PPP3CC	protein phosphatase 3 catalytic subunit gamma	ENSG00000120910	744.977	1.25e-10	0.837	Cytoplasm
PRC1	protein regulator of cytokinesis 1	ENSG00000198901	3282.75	2e-30	-1.43	Nucleus
PRIM1	DNA primase subunit 1	ENSG00000198056	373.995	2.18e-11	-1.268	Nucleus
PRIM2	DNA primase subunit 2	ENSG00000146143	807.533	8.06e-09	-0.973	Nucleus
PRKAA2	protein kinase AMP-activated catalytic subunit alpha 2	ENSG00000162409	677.922	5.47e-14	1.104	Cytoplasm
PTTG1	PTTG1 regulator of sister chromatid separation, securin	ENSG00000164611	2629.02	1.25e-10	-1.021	Nucleus
RBL1	RB transcriptional corepressor like 1	ENSG00000080839	809.803	8.84e-15	-1.104	Nucleus
RELB	RELB proto-oncogene, NF-kB subunit	ENSG00000104856	712.925	3.3e-14	1.126	Nucleus
RFC2	replication factor C subunit 2	ENSG00000049541	630.327	5.09e-13	-1.007	Nucleus
RFC3	replication factor C subunit 3	ENSG00000133119	787.576	4.67e-13	-0.924	Nucleus
RFC4	replication factor C subunit 4	ENSG00000163918	985.245	1.29e-06	-0.692	Nucleus
RFC5	replication factor C subunit 5	ENSG00000111445	615.324	1.29e-24	-1.349	Nucleus
RPA1	replication protein A1	ENSG00000132383	2695	1.06e-12	-0.605	Nucleus
RPS6KA4	ribosomal protein S6 kinase A4	ENSG00000162302	703.477	2.08e-18	-1.113	Cytoplasm
SAT1	spermidinespermine N1-acetyltransferase 1	ENSG00000130066	2968.88	2.71e-38	2.722	Cytoplasm
SKA1	spindle and kinetochore associated complex subunit 1	ENSG00000154839	476.391	1.43e-16	-1.376	Nucleus
SKA2	spindle and kinetochore associated complex subunit 2	ENSG00000182628	1071.24	4.5e-15	-0.935	Nucleus
SKA3	spindle and kinetochore associated complex subunit 3	ENSG00000165480	603.788	1.12e-15	-1.316	Nucleus
SKP2	S-phase kinase associated protein 2	ENSG00000145604	1694.45	6.7e-12	-0.933	Nucleus
SLC11A2	solute carrier family 11 member 2	ENSG00000110911	1485.6	7.24e-09	0.979	Plasma Membr.
SLC19A1	solute carrier family 19 member 1	ENSG00000173638	1562.64	1.34e-05	-0.719	Plasma Membr.
SLC39A14	solute carrier family 39 member 14	ENSG00000104635	11453.8	3.24e-32	1.731	Plasma Membr.
SLC39A8	solute carrier family 39 member 8	ENSG00000138821	228.32	6.24e-06	1.304	Extracell. Space
SLC3A2	solute carrier family 3 member 2	ENSG00000168003	6289.31	0.000921	0.617	Plasma Membr.
SLC7A11	solute carrier family 7 member 11	ENSG00000151012	1909.86	1.21e-09	1.282	Plasma Membr.
SMAD6	SMAD family member 6	ENSG00000137834	643.031	2.07e-21	-1.722	Nucleus
SMAD7	SMAD family member 7	ENSG00000101665	1158.82	1.13e-11	1.042	Nucleus
SOD2	superoxide dismutase 2	ENSG00000112096	33176.5	7.63e-06	1.787	Cytoplasm
SPC24	SPC24 component of NDC80 kinetochore complex	ENSG00000161888	1161.48	4.96e-47	-1.836	Cytoplasm
SPC25	SPC25 component of NDC80 kinetochore complex	ENSG00000152253	296.791	5.62e-14	-1.492	Cytoplasm
SPDL1	spindle apparatus coiled-coil protein 1	ENSG00000040275	1217.78	1.18e-18	-1.153	Nucleus
SQSTM1	sequestosome 1	ENSG00000161011	32382.6	9.02e-31	1.519	Cytoplasm
STAT3	signal transducer and activator of transcription 3	ENSG00000168610	6904.41	1.12e-05	0.588	Nucleus
SUV39H1	SUV39H1 histone lysine methyltransferase	ENSG00000101945	318.047	2.41e-11	-1.32	Nucleus
TFDP1	transcription factor Dp-1	ENSG00000198176	3706.55	5.74e-15	-0.93	Nucleus
TFRC	transferrin receptor	ENSG00000072274	7884.84	1.55e-10	0.786	Plasma Membr.
TGFB3	transforming growth factor beta 3	ENSG00000119699	185.361	0.00019	1.655	Extracell. Space
TGFBR3	transforming growth factor beta receptor 3	ENSG00000069702	415.013	0.00232	-0.675	Plasma Membr.
TLR2	toll like receptor 2	ENSG00000137462	215.042	4.74e-06	1.378	Plasma Membr.
TOP2A	DNA topoisomerase II alpha	ENSG00000131747	9713.27	1.3e-36	-1.348	Nucleus
TP53	tumor protein p53	ENSG00000141510	182.81	0.00279	0.845	Nucleus
TTK	TTK protein kinase	ENSG00000112742	1428.71	3.74e-16	-1.16	Nucleus
TXNRD1	thioredoxin reductase 1	ENSG00000198431	9364.62	0.000702	0.678	Cytoplasm
WEE1	WEE1 G2 checkpoint kinase	ENSG00000166483	1665.58	7.43e-09	-0.671	Nucleus
ZFP36L1	ZFP36 ring finger protein like 1	ENSG00000185650	5346.35	1.58e-31	1.081	Nucleus
ZWILCH	zwilch kinetochore protein	ENSG00000174442	884.034	8.34e-09	-0.892	Nucleus
ZWINT	ZW10 interacting kinetochore protein	ENSG00000122952	734.74	9.57e-21	-1.756	Nucleus
