# Supplementary material for: Microgravity triggers ferroptosis and accelerates senescence in the MG-63 cell model of osteoblastic cells
Source: NPJ Microgravity. 2023 Dec 16;9:91. doi: 10.1038/s41526-023-00339-3 (PMC10725437; doi:10.1038/s41526-023-00339-3)
Supplement: Supplementary file 7 — Supplementary Data 6 [file 41526_2023_339_MOESM7_ESM.xlsx]

## Sheet: DNA repair |log2FC| > 1
Supplementary Data 6 - Modulated genes (comparison µg vs 1g flight control) in DNA repair pathways (|log2FC| > 1)
Gene symbol	Entrez Gene Name	Ensembl/Entrez Gene	Base Mean Count	Expr p-value	Log2FC	Location
ATF4	activating transcription factor 4	ENSG00000128272	14001.3	3.29e-09	1.079	Nucleus
AURKA	aurora kinase A	ENSG00000087586	1939.48	9.35e-21	-1.354	Nucleus
BARD1	BRCA1 associated RING domain 1	ENSG00000138376	901.716	1.67e-38	-1.533	Nucleus
BLM	BLM RecQ like helicase	ENSG00000197299	414.131	6.66e-12	-1.411	Nucleus
BRCA1	BRCA1 DNA repair associated	ENSG00000012048	1963.71	7.5e-30	-1.451	Nucleus
BRCA2	BRCA2 DNA repair associated	ENSG00000139618	1233.48	1e-23	-1.377	Nucleus
BRIP1	BRCA1 interacting helicase 1	ENSG00000136492	520.848	2.06e-27	-1.585	Nucleus
CCNB1	cyclin B1	ENSG00000134057	2749.19	4.2e-26	-1.438	Cytoplasm
CCNB2	cyclin B2	ENSG00000157456	1173.93	1.21e-24	-1.347	Cytoplasm
CDC25A	cell division cycle 25A	ENSG00000164045	531.307	3.49e-11	-1.136	Nucleus
CDC25C	cell division cycle 25C	ENSG00000158402	337.296	7.74e-18	-1.383	Nucleus
CDK1	cyclin dependent kinase 1	ENSG00000170312	1738.39	3.29e-23	-1.283	Nucleus
CDKN1A	cyclin dependent kinase inhibitor 1A	ENSG00000124762	2951.25	1.66e-21	1.149	Nucleus
CHAF1A	chromatin assembly factor 1 subunit A	ENSG00000167670	781.268	3.29e-15	-1.348	Nucleus
CHAF1B	chromatin assembly factor 1 subunit B	ENSG00000159259	513.152	2.68e-28	-1.437	Nucleus
DDB2	damage specific DNA binding protein 2	ENSG00000134574	511.287	2.96e-16	-1.06	Nucleus
DNA2	DNA replication helicasenuclease 2	ENSG00000138346	331.707	1.7e-12	-1.182	Cytoplasm
E2F1	E2F transcription factor 1	ENSG00000101412	1083.09	1.58e-21	-1.641	Nucleus
E2F2	E2F transcription factor 2	ENSG00000007968	431.82	1.54e-36	-2.074	Nucleus
E2F5	E2F transcription factor 5	ENSG00000133740	197.399	6.77e-13	1.232	Nucleus
E2F7	E2F transcription factor 7	ENSG00000165891	1052.97	6.67e-29	-1.667	Nucleus
E2F8	E2F transcription factor 8	ENSG00000129173	231.012	6.04e-13	-1.754	Nucleus
EXO1	exonuclease 1	ENSG00000174371	1040.5	1.86e-22	-1.542	Nucleus
FANCA	FA complementation group A	ENSG00000187741	681.135	4.49e-30	-1.677	Nucleus
FANCB	FA complementation group B	ENSG00000181544	310.345	6.95e-15	-1.227	Nucleus
FANCD2	FA complementation group D2	ENSG00000144554	879.332	1.89e-24	-1.326	Nucleus
FANCG	FA complementation group G	ENSG00000221829	402.512	9.55e-15	-1.143	Nucleus
FANCM	FA complementation group M	ENSG00000187790	314.485	8.3e-11	-1.071	Nucleus
FEN1	flap structure-specific endonuclease 1	ENSG00000168496	1349.97	5.5e-20	-1.136	Nucleus
GADD45B	growth arrest and DNA damage inducible beta	ENSG00000099860	1590.85	1.22e-10	1.461	Cytoplasm
GEN1	GEN1 Holliday junction 5' flap endonuclease	ENSG00000178295	773.923	1.17e-15	-1.42	Cytoplasm
H4C1	H4 clustered histone 1	ENSG00000278637	182.393	1.71e-05	-1.19	Nucleus
H4C11	H4 clustered histone 11	ENSG00000197238	3148.42	4.85e-20	-1.094	Nucleus
H4C14	H4 clustered histone 14	ENSG00000270882	1891.98	1.43e-14	-1.076	Nucleus
H4C15	H4 clustered histone 15	ENSG00000270276	269.205	0.00792	1.228	Nucleus
H4C2	H4 clustered histone 2	ENSG00000278705	394.8	6.27e-08	-1.013	Nucleus
H4C9	H4 clustered histone 9	ENSG00000276180	174.108	8.02e-08	-1.298	Nucleus
LIG1	DNA ligase 1	ENSG00000105486	1094.3	1.48e-18	-1.205	Nucleus
NFKBIA	NFKB inhibitor alpha	ENSG00000100906	3680.32	3.56e-27	1.923	Cytoplasm
PCNA	proliferating cell nuclear antigen	ENSG00000132646	1936.61	1.32e-20	-1.154	Nucleus
PKMYT1	protein kinase, membrane associated tyrosinethreonine 1	ENSG00000127564	1109.84	2.66e-21	-1.758	Cytoplasm
PLK1	polo like kinase 1	ENSG00000166851	2590.64	4.92e-22	-1.386	Nucleus
POLA1	DNA polymerase alpha 1, catalytic subunit	ENSG00000101868	967.533	2.27e-21	-1.002	Nucleus
POLA2	DNA polymerase alpha 2, accessory subunit	ENSG00000014138	728.845	6.26e-14	-1.374	Nucleus
POLE	DNA polymerase epsilon, catalytic subunit	ENSG00000177084	2890.41	3.2e-22	-1.183	Nucleus
POLE2	DNA polymerase epsilon 2, accessory subunit	ENSG00000100479	117.808	6.04e-08	-1.49	Nucleus
PRIM1	DNA primase subunit 1	ENSG00000198056	373.995	2.18e-11	-1.268	Nucleus
PRKDC	protein kinase, DNA-activated, catalytic subunit	ENSG00000253729	18283.4	1.94e-14	-1.04	Nucleus
RAD51	RAD51 recombinase	ENSG00000051180	209.016	8.21e-13	-1.409	Nucleus
RBL1	RB transcriptional corepressor like 1	ENSG00000080839	809.803	8.84e-15	-1.104	Nucleus
RFC2	replication factor C subunit 2	ENSG00000049541	630.327	5.09e-13	-1.007	Nucleus
RFC5	replication factor C subunit 5	ENSG00000111445	615.324	1.29e-24	-1.349	Nucleus
SMC2	structural maintenance of chromosomes 2	ENSG00000136824	1858.17	4.57e-22	-1.146	Nucleus
SUV39H1	SUV39H1 histone lysine methyltransferase	ENSG00000101945	318.047	2.41e-11	-1.32	Nucleus
TOP2A	DNA topoisomerase II alpha	ENSG00000131747	9713.27	1.3e-36	-1.348	Nucleus
TP73	tumor protein p73	ENSG00000078900	438	3.66e-48	-1.986	Nucleus

## Sheet: DNA repair |log2FC| > 0.58
Supplementary Data 6 - Modulated genes (comparison µg vs 1g flight control) in DNA repair pathways (|log2FC| > 0.58)
Gene symbol	Entrez Gene Name	Ensembl/Entrez Gene	Base Mean Count	Expr p-value	Log2FC	Location
ACTB	actin beta	ENSG00000075624	74730	2.43e-09	-0.922	Cytoplasm
ATF4	activating transcription factor 4	ENSG00000128272	14001.3	3.29e-09	1.079	Nucleus
ATM	ATM serinethreonine kinase	ENSG00000149311	2903.05	1.92e-09	0.621	Nucleus
AURKA	aurora kinase A	ENSG00000087586	1939.48	9.35e-21	-1.354	Nucleus
BARD1	BRCA1 associated RING domain 1	ENSG00000138376	901.716	1.67e-38	-1.533	Nucleus
BLM	BLM RecQ like helicase	ENSG00000197299	414.131	6.66e-12	-1.411	Nucleus
BRCA1	BRCA1 DNA repair associated	ENSG00000012048	1963.71	7.5e-30	-1.451	Nucleus
BRCA2	BRCA2 DNA repair associated	ENSG00000139618	1233.48	1e-23	-1.377	Nucleus
BRIP1	BRCA1 interacting helicase 1	ENSG00000136492	520.848	2.06e-27	-1.585	Nucleus
CBX1	chromobox 1	ENSG00000108468	2199.19	5.53e-06	-0.603	Nucleus
CBX5	chromobox 5	ENSG00000094916	11142	1.22e-10	-0.855	Nucleus
CCNB1	cyclin B1	ENSG00000134057	2749.19	4.2e-26	-1.438	Cytoplasm
CCNB2	cyclin B2	ENSG00000157456	1173.93	1.21e-24	-1.347	Cytoplasm
CDC25A	cell division cycle 25A	ENSG00000164045	531.307	3.49e-11	-1.136	Nucleus
CDC25B	cell division cycle 25B	ENSG00000101224	2247.91	9.71e-12	-0.74	Nucleus
CDC25C	cell division cycle 25C	ENSG00000158402	337.296	7.74e-18	-1.383	Nucleus
CDK1	cyclin dependent kinase 1	ENSG00000170312	1738.39	3.29e-23	-1.283	Nucleus
CDK2	cyclin dependent kinase 2	ENSG00000123374	1826.21	1.87e-16	-0.903	Nucleus
CDK7	cyclin dependent kinase 7	ENSG00000134058	593.141	2.51e-05	0.803	Nucleus
CDKN1A	cyclin dependent kinase inhibitor 1A	ENSG00000124762	2951.25	1.66e-21	1.149	Nucleus
CHAF1A	chromatin assembly factor 1 subunit A	ENSG00000167670	781.268	3.29e-15	-1.348	Nucleus
CHAF1B	chromatin assembly factor 1 subunit B	ENSG00000159259	513.152	2.68e-28	-1.437	Nucleus
CHEK1	checkpoint kinase 1	ENSG00000149554	1003.22	1.1e-12	-0.883	Nucleus
CKS1B	CDC28 protein kinase regulatory subunit 1B	ENSG00000173207	2408.78	4.73e-10	-0.825	Other
CKS2	CDC28 protein kinase regulatory subunit 2	ENSG00000123975	598.499	0.00657	-0.597	Other
COPS2	COP9 signalosome subunit 2	ENSG00000166200	3368.22	1.07e-19	0.749	Cytoplasm
COPS6	COP9 signalosome subunit 6	ENSG00000168090	1057.35	6.08e-08	-0.628	Nucleus
CREB3	cAMP responsive element binding protein 3	ENSG00000107175	2904.4	1.94e-14	0.94	Nucleus
DDB2	damage specific DNA binding protein 2	ENSG00000134574	511.287	2.96e-16	-1.06	Nucleus
DNA2	DNA replication helicasenuclease 2	ENSG00000138346	331.707	1.7e-12	-1.182	Cytoplasm
E2F1	E2F transcription factor 1	ENSG00000101412	1083.09	1.58e-21	-1.641	Nucleus
E2F2	E2F transcription factor 2	ENSG00000007968	431.82	1.54e-36	-2.074	Nucleus
E2F5	E2F transcription factor 5	ENSG00000133740	197.399	6.77e-13	1.232	Nucleus
E2F7	E2F transcription factor 7	ENSG00000165891	1052.97	6.67e-29	-1.667	Nucleus
E2F8	E2F transcription factor 8	ENSG00000129173	231.012	6.04e-13	-1.754	Nucleus
ERCC2	ERCC excision repair 2, TFIIH core complex helicase subunit	ENSG00000104884	896.59	4.61e-06	-0.614	Nucleus
EXO1	exonuclease 1	ENSG00000174371	1040.5	1.86e-22	-1.542	Nucleus
FANCA	FA complementation group A	ENSG00000187741	681.135	4.49e-30	-1.677	Nucleus
FANCB	FA complementation group B	ENSG00000181544	310.345	6.95e-15	-1.227	Nucleus
FANCC	FA complementation group C	ENSG00000158169	309.804	0.000159	-0.757	Nucleus
FANCD2	FA complementation group D2	ENSG00000144554	879.332	1.89e-24	-1.326	Nucleus
FANCG	FA complementation group G	ENSG00000221829	402.512	9.55e-15	-1.143	Nucleus
FANCL	FA complementation group L	ENSG00000115392	395.31	7.07e-09	-0.854	Nucleus
FANCM	FA complementation group M	ENSG00000187790	314.485	8.3e-11	-1.071	Nucleus
FEN1	flap structure-specific endonuclease 1	ENSG00000168496	1349.97	5.5e-20	-1.136	Nucleus
GADD45A	growth arrest and DNA damage inducible alpha	ENSG00000116717	610.712	0.000592	0.914	Nucleus
GADD45B	growth arrest and DNA damage inducible beta	ENSG00000099860	1590.85	1.22e-10	1.461	Cytoplasm
GEN1	GEN1 Holliday junction 5' flap endonuclease	ENSG00000178295	773.923	1.17e-15	-1.42	Cytoplasm
GPS1	G protein pathway suppressor 1	ENSG00000169727	1273.43	6.22e-14	-0.799	Nucleus
H2AX	H2A.X variant histone	ENSG00000188486	1538.76	7.37e-08	-0.83	Nucleus
H4C1	H4 clustered histone 1	ENSG00000278637	182.393	1.71e-05	-1.19	Nucleus
H4C11	H4 clustered histone 11	ENSG00000197238	3148.42	4.85e-20	-1.094	Nucleus
H4C12	H4 clustered histone 12	ENSG00000273542	7503.89	2.26e-07	-0.915	Nucleus
H4C14	H4 clustered histone 14	ENSG00000270882	1891.98	1.43e-14	-1.076	Nucleus
H4C15	H4 clustered histone 15	ENSG00000270276	269.205	0.00792	1.228	Nucleus
H4C2	H4 clustered histone 2	ENSG00000278705	394.8	6.27e-08	-1.013	Nucleus
H4C3	H4 clustered histone 3	ENSG00000197061	432.97	7.94e-09	-0.854	Nucleus
H4C4	H4 clustered histone 4	ENSG00000277157	370.632	2.25e-08	-0.976	Nucleus
H4C8	H4 clustered histone 8	ENSG00000158406	891.544	1.1e-05	-0.618	Nucleus
H4C9	H4 clustered histone 9	ENSG00000276180	174.108	8.02e-08	-1.298	Nucleus
JUN	Jun proto-oncogene, AP-1 transcription factor subunit	ENSG00000177606	7548.3	0.0023	0.674	Nucleus
LIG1	DNA ligase 1	ENSG00000105486	1094.3	1.48e-18	-1.205	Nucleus
MAPK13	mitogen-activated protein kinase 13	ENSG00000156711	228.467	0.00869	0.656	Cytoplasm
MAPK9	mitogen-activated protein kinase 9	ENSG00000050748	1300.1	7.81e-14	-0.804	Cytoplasm
MSH2	mutS homolog 2	ENSG00000095002	1650.78	1.05e-18	-0.84	Nucleus
NFKBIA	NFKB inhibitor alpha	ENSG00000100906	3680.32	3.56e-27	1.923	Cytoplasm
PCNA	proliferating cell nuclear antigen	ENSG00000132646	1936.61	1.32e-20	-1.154	Nucleus
PKMYT1	protein kinase, membrane associated tyrosinethreonine 1	ENSG00000127564	1109.84	2.66e-21	-1.758	Cytoplasm
PLK1	polo like kinase 1	ENSG00000166851	2590.64	4.92e-22	-1.386	Nucleus
POLA1	DNA polymerase alpha 1, catalytic subunit	ENSG00000101868	967.533	2.27e-21	-1.002	Nucleus
POLA2	DNA polymerase alpha 2, accessory subunit	ENSG00000014138	728.845	6.26e-14	-1.374	Nucleus
POLD1	DNA polymerase delta 1, catalytic subunit	ENSG00000062822	1693.16	3.92e-14	-0.911	Nucleus
POLD3	DNA polymerase delta 3, accessory subunit	ENSG00000077514	1026.18	1.46e-09	-0.62	Nucleus
POLD4	DNA polymerase delta 4, accessory subunit	ENSG00000175482	413.599	0.00029	0.658	Nucleus
POLE	DNA polymerase epsilon, catalytic subunit	ENSG00000177084	2890.41	3.2e-22	-1.183	Nucleus
POLE2	DNA polymerase epsilon 2, accessory subunit	ENSG00000100479	117.808	6.04e-08	-1.49	Nucleus
PPP2R5B	protein phosphatase 2 regulatory subunit B'beta	ENSG00000068971	641.29	3e-10	0.957	Cytoplasm
PPP2R5D	protein phosphatase 2 regulatory subunit B'delta	ENSG00000112640	966.008	3.21e-14	-0.762	Nucleus
PRIM1	DNA primase subunit 1	ENSG00000198056	373.995	2.18e-11	-1.268	Nucleus
PRIM2	DNA primase subunit 2	ENSG00000146143	807.533	8.06e-09	-0.973	Nucleus
PRKDC	protein kinase, DNA-activated, catalytic subunit	ENSG00000253729	18283.4	1.94e-14	-1.04	Nucleus
RAD51	RAD51 recombinase	ENSG00000051180	209.016	8.21e-13	-1.409	Nucleus
RBBP8	RB binding protein 8, endonuclease	ENSG00000101773	594.423	2.18e-07	-0.692	Nucleus
RBL1	RB transcriptional corepressor like 1	ENSG00000080839	809.803	8.84e-15	-1.104	Nucleus
RFC2	replication factor C subunit 2	ENSG00000049541	630.327	5.09e-13	-1.007	Nucleus
RFC3	replication factor C subunit 3	ENSG00000133119	787.576	4.67e-13	-0.924	Nucleus
RFC4	replication factor C subunit 4	ENSG00000163918	985.245	1.29e-06	-0.692	Nucleus
RFC5	replication factor C subunit 5	ENSG00000111445	615.324	1.29e-24	-1.349	Nucleus
RPA1	replication protein A1	ENSG00000132383	2695	1.06e-12	-0.605	Nucleus
SKP2	S-phase kinase associated protein 2	ENSG00000145604	1694.45	6.7e-12	-0.933	Nucleus
SLC19A1	solute carrier family 19 member 1	ENSG00000173638	1562.64	1.34e-05	-0.719	Plasma Membrane
SMC2	structural maintenance of chromosomes 2	ENSG00000136824	1858.17	4.57e-22	-1.146	Nucleus
SUV39H1	SUV39H1 histone lysine methyltransferase	ENSG00000101945	318.047	2.41e-11	-1.32	Nucleus
TOP2A	DNA topoisomerase II alpha	ENSG00000131747	9713.27	1.3e-36	-1.348	Nucleus
TP53	tumor protein p53	ENSG00000141510	182.81	0.00279	0.845	Nucleus
TP73	tumor protein p73	ENSG00000078900	438	3.66e-48	-1.986	Nucleus
UIMC1	ubiquitin interaction motif containing 1	ENSG00000087206	794.922	2.23e-05	0.611	Nucleus
UVSSA	UV stimulated scaffold protein A	ENSG00000163945	716.541	1.43e-05	0.65	Nucleus
WEE1	WEE1 G2 checkpoint kinase	ENSG00000166483	1665.58	7.43e-09	-0.671	Nucleus
YWHAH	tyrosine 3-monooxygenasetryptophan 5-monooxygenase activation protein eta	ENSG00000128245	2046.07	4.44e-12	-0.813	Cytoplasm
