# Supplementary material for: Microgravity triggers ferroptosis and accelerates senescence in the MG-63 cell model of osteoblastic cells
Source: NPJ Microgravity. 2023 Dec 16;9:91. doi: 10.1038/s41526-023-00339-3 (PMC10725437; doi:10.1038/s41526-023-00339-3)
Supplement: Supplementary file 8 — Supplementary Data 7 [file 41526_2023_339_MOESM8_ESM.xlsx]

## Sheet: Inflammatory |log2FC| > 1
Supplementary Data 7 - Modulated genes (comparison µg vs 1g flight control) in inflammatory and arthritis patterns (|log2FC| > 1)
Gene symbol	Entrez Gene Name	Ensembl/Entrez Gene	Base Mean Count	Expr p-value	Log2FC	Location
ADAMTS5	ADAM metallopeptidase with thrombospondin type 1 motif 5	ENSG00000154736	395.012	2.37e-07	-1.064	Extracell. Space
ATF4	activating transcription factor 4	ENSG00000128272	14001.3	3.29e-09	1.079	Nucleus
BHLHE40	basic helix-loop-helix family member e40	ENSG00000134107	4296.07	6.5e-26	1.835	Nucleus
BMP2	bone morphogenetic protein 2	ENSG00000125845	1238.64	3.79e-47	4.753	Extracell. Space
C3	complement C3	ENSG00000125730	1236.27	0.000378	1.668	Extracell. Space
C5	complement C5	ENSG00000106804	104.876	2.98e-11	-1.423	Extracell. Space
CAPN5	calpain 5	ENSG00000149260	788.27	1.01e-16	-1.035	Cytoplasm
CASP4	caspase 4	ENSG00000196954	1127.58	6.23e-36	1.297	Cytoplasm
CCL2	C-C motif chemokine ligand 2	ENSG00000108691	2748.99	4.18e-06	1.969	Extracell. Space
CEBPB	CCAAT enhancer binding protein beta	ENSG00000172216	3153.85	2.11e-20	1.593	Nucleus
CEBPD	CCAAT enhancer binding protein delta	ENSG00000221869	2307.18	3.25e-08	2.036	Nucleus
CSF2	colony stimulating factor 2	ENSG00000164400	490.943	4.92e-27	4.399	Extracell. Space
CXCL1	C-X-C motif chemokine ligand 1	ENSG00000163739	2120.59	3.17e-61	3.417	Extracell. Space
CXCL2	C-X-C motif chemokine ligand 2	ENSG00000081041	140.82	1.84e-36	3.711	Extracell. Space
CXCL3	C-X-C motif chemokine ligand 3	ENSG00000163734	1320.63	2.78e-32	3.711	Extracell. Space
CXCL5	C-X-C motif chemokine ligand 5	ENSG00000163735	108.801	1.45e-18	2.884	Extracell. Space
CXCL6	C-X-C motif chemokine ligand 6	ENSG00000124875	213.929	2.45e-15	1.753	Extracell. Space
CXCL8	C-X-C motif chemokine ligand 8	ENSG00000169429	22549.7	5.07e-23	3.415	Extracell. Space
CXCR4	C-X-C motif chemokine receptor 4	ENSG00000121966	121.716	1.03e-19	2.741	Plasma Membr.
DCN	decorin	ENSG00000011465	933.905	0.00344	1.258	Extracell. Space
DDIT4	DNA damage inducible transcript 4	ENSG00000168209	4509.92	8.11e-17	2.265	Cytoplasm
DKK1	dickkopf WNT signaling pathway inhibitor 1	ENSG00000107984	1573.14	9.12e-11	-1.229	Extracell. Space
DUSP1	dual specificity phosphatase 1	ENSG00000120129	5720.53	6.33e-09	1.253	Nucleus
DUSP6	dual specificity phosphatase 6	ENSG00000139318	1643.53	7.4e-17	1.161	Cytoplasm
EGR1	early growth response 1	ENSG00000120738	1693.94	5.49e-15	1.394	Nucleus
EPAS1	endothelial PAS domain protein 1	ENSG00000116016	11513.4	4.84e-17	1.095	Nucleus
EZH2	enhancer of zeste 2 polycomb repressive complex 2 subunit	ENSG00000106462	529.234	7.83e-28	-1.396	Nucleus
FGF2	fibroblast growth factor 2	ENSG00000138685	3681.28	1.23e-11	1.122	Extracell. Space
FOS	Fos proto-oncogene, AP-1 transcription factor subunit	ENSG00000170345	402.711	1.08e-36	2.501	Nucleus
FTH1	ferritin heavy chain 1	ENSG00000167996	36635.7	1.03e-63	2.654	Cytoplasm
FTL	ferritin light chain	ENSG00000087086	19413.8	2.52e-25	1.532	Cytoplasm
GLI2	GLI family zinc finger 2	ENSG00000074047	395.094	6.91e-23	-1.56	Nucleus
HES1	hes family bHLH transcription factor 1	ENSG00000114315	309.309	2.16e-10	1.585	Nucleus
HTRA1	HtrA serine peptidase 1	ENSG00000166033	631.423	1.3e-10	-1.094	Extracell. Space
IL1A	interleukin 1 alpha	ENSG00000115008	104.083	6.93e-23	2.978	Extracell. Space
IL1B	interleukin 1 beta	ENSG00000125538	3278.93	2.45e-99	3.111	Extracell. Space
IL33	interleukin 33	ENSG00000137033	101.257	2.9e-20	3.377	Extracell. Space
IL6	interleukin 6	ENSG00000136244	219.397	1.2e-84	5.317	Extracell. Space
IRAK2	interleukin 1 receptor associated kinase 2	ENSG00000134070	1201.58	9.04e-24	1.729	Plasma Membr.
IRF7	interferon regulatory factor 7	ENSG00000185507	454.658	2.68e-08	1.226	Nucleus
ITGA2	integrin subunit alpha 2	ENSG00000164171	8917.95	8.16e-25	1.45	Plasma Membr.
ITGB3	integrin subunit beta 3	ENSG00000259207	785.723	4.34e-10	1.333	Plasma Membr.
ITGB8	integrin subunit beta 8	ENSG00000105855	675.548	1.31e-07	2.464	Plasma Membr.
JARID2	jumonji and AT-rich interaction domain containing 2	ENSG00000008083	270.259	1.05e-11	2.035	Nucleus
LIF	LIF interleukin 6 family cytokine	ENSG00000128342	19400.8	4.95e-29	3.049	Extracell. Space
LY96	lymphocyte antigen 96	ENSG00000154589	138.707	1.04e-08	1.134	Plasma Membr.
LYST	lysosomal trafficking regulator	ENSG00000143669	1093.69	1.26e-05	1.006	Cytoplasm
MMP1	matrix metallopeptidase 1	ENSG00000196611	1318.36	1.46e-05	1.341	Extracell. Space
MMP3	matrix metallopeptidase 3	ENSG00000149968	1074.86	2.83e-10	2.763	Extracell. Space
MYC	MYC proto-oncogene, bHLH transcription factor	ENSG00000136997	5382.28	1.26e-17	1.382	Nucleus
NAMPT	nicotinamide phosphoribosyltransferase	ENSG00000105835	6565.13	3.98e-42	2.557	Extracell. Space
NCOA3	nuclear receptor coactivator 3	ENSG00000124151	3907.99	6.96e-64	1.66	Nucleus
NFKBIA	NFKB inhibitor alpha	ENSG00000100906	3680.32	3.56e-27	1.923	Cytoplasm
NLRP1	NLR family pyrin domain containing 1	ENSG00000091592	893.521	8.13e-24	2.188	Cytoplasm
P2RX4	purinergic receptor P2X 4	ENSG00000135124	452.717	9.79e-15	1.078	Plasma Membr.
P2RX7	purinergic receptor P2X 7	ENSG00000089041	334.183	9.87e-12	1.743	Plasma Membr.
PRDM1	PRSET domain 1	ENSG00000057657	205.341	2.3e-12	1.908	Nucleus
PRKAA2	protein kinase AMP-activated catalytic subunit alpha 2	ENSG00000162409	677.922	5.47e-14	1.104	Cytoplasm
PTGS2	prostaglandin-endoperoxide synthase 2	ENSG00000073756	56610.5	3.58e-109	4.213	Cytoplasm
PTX3	pentraxin 3	ENSG00000163661	1677.35	6.01e-39	2.131	Extracell. Space
RELB	RELB proto-oncogene, NF-kB subunit	ENSG00000104856	712.925	3.3e-14	1.126	Nucleus
RIPK2	receptor interacting serinethreonine kinase 2	ENSG00000104312	1668.44	6.34e-30	1.772	Plasma Membr.
RPS6KA4	ribosomal protein S6 kinase A4	ENSG00000162302	703.477	2.08e-18	-1.113	Cytoplasm
SLC39A8	solute carrier family 39 member 8	ENSG00000138821	228.32	6.24e-06	1.304	Extracell. Space
SMAD6	SMAD family member 6	ENSG00000137834	643.031	2.07e-21	-1.722	Nucleus
SMAD7	SMAD family member 7	ENSG00000101665	1158.82	1.13e-11	1.042	Nucleus
SOCS3	suppressor of cytokine signaling 3	ENSG00000184557	1820.95	1.34e-23	1.326	Cytoplasm
SRGN	serglycin	ENSG00000122862	129.316	4.28e-15	2.082	Cytoplasm
TGFB3	transforming growth factor beta 3	ENSG00000119699	185.361	0.00019	1.655	Extracell. Space
TLR2	toll like receptor 2	ENSG00000137462	215.042	4.74e-06	1.378	Plasma Membr.
TLR3	toll like receptor 3	ENSG00000164342	316.643	2.29e-05	-1.099	Plasma Membr.
TNFAIP3	TNF alpha induced protein 3	ENSG00000118503	1330.11	1.17e-38	1.947	Nucleus
TRAF3IP2	TRAF3 interacting protein 2	ENSG00000056972	1114.6	1.87e-20	1.577	Cytoplasm
UBC	ubiquitin C	ENSG00000150991	11191.5	8.95e-16	1.05	Cytoplasm
VEGFA	vascular endothelial growth factor A	ENSG00000112715	13553.6	2.83e-06	1.416	Extracell. Space

## Sheet: Inflammatory |log2FC| > 0.58
Supplementary Data 7 - Modulated genes (comparison µg vs 1g flight control) in inflammatory and arthritis patterns (|log2FC| > 0.58)
Gene symbol	Entrez Gene Name	Ensembl/Entrez Gene	Base Mean Count	Expr p-value	Log2FC	Location
IL6	interleukin 6	ENSG00000136244	219.397	1.2e-84	5.317	Extracell. Space
BMP2	bone morphogenetic protein 2	ENSG00000125845	1238.64	3.79e-47	4.753	Extracell. Space
CSF2	colony stimulating factor 2	ENSG00000164400	490.943	4.92e-27	4.399	Extracell. Space
PTGS2	prostaglandin-endoperoxide synthase 2	ENSG00000073756	56610.5	3.58e-109	4.213	Cytoplasm
CXCL2	C-X-C motif chemokine ligand 2	ENSG00000081041	140.82	1.84e-36	3.711	Extracell. Space
CXCL3	C-X-C motif chemokine ligand 3	ENSG00000163734	1320.63	2.78e-32	3.711	Extracell. Space
CXCL1	C-X-C motif chemokine ligand 1	ENSG00000163739	2120.59	3.17e-61	3.417	Extracell. Space
CXCL8	C-X-C motif chemokine ligand 8	ENSG00000169429	22549.7	5.07e-23	3.415	Extracell. Space
IL33	interleukin 33	ENSG00000137033	101.257	2.9e-20	3.377	Extracell. Space
IL1B	interleukin 1 beta	ENSG00000125538	3278.93	2.45e-99	3.111	Extracell. Space
LIF	LIF interleukin 6 family cytokine	ENSG00000128342	19400.8	4.95e-29	3.049	Extracell. Space
IL1A	interleukin 1 alpha	ENSG00000115008	104.083	6.93e-23	2.978	Extracell. Space
CXCL5	C-X-C motif chemokine ligand 5	ENSG00000163735	108.801	1.45e-18	2.884	Extracell. Space
MMP3	matrix metallopeptidase 3	ENSG00000149968	1074.86	2.83e-10	2.763	Extracell. Space
CXCR4	C-X-C motif chemokine receptor 4	ENSG00000121966	121.716	1.03e-19	2.741	Plasma Membr.
FTH1	ferritin heavy chain 1	ENSG00000167996	36635.7	1.03e-63	2.654	Cytoplasm
NAMPT	nicotinamide phosphoribosyltransferase	ENSG00000105835	6565.13	3.98e-42	2.557	Extracell. Space
FOS	Fos proto-oncogene, AP-1 transcription factor subunit	ENSG00000170345	402.711	1.08e-36	2.501	Nucleus
ITGB8	integrin subunit beta 8	ENSG00000105855	675.548	1.31e-07	2.464	Plasma Membr.
DDIT4	DNA damage inducible transcript 4	ENSG00000168209	4509.92	8.11e-17	2.265	Cytoplasm
NLRP1	NLR family pyrin domain containing 1	ENSG00000091592	893.521	8.13e-24	2.188	Cytoplasm
PTX3	pentraxin 3	ENSG00000163661	1677.35	6.01e-39	2.131	Extracell. Space
SRGN	serglycin	ENSG00000122862	129.316	4.28e-15	2.082	Cytoplasm
CEBPD	CCAAT enhancer binding protein delta	ENSG00000221869	2307.18	3.25e-08	2.036	Nucleus
JARID2	jumonji and AT-rich interaction domain containing 2	ENSG00000008083	270.259	1.05e-11	2.035	Nucleus
CCL2	C-C motif chemokine ligand 2	ENSG00000108691	2748.99	4.18e-06	1.969	Extracell. Space
TNFAIP3	TNF alpha induced protein 3	ENSG00000118503	1330.11	1.17e-38	1.947	Nucleus
NFKBIA	NFKB inhibitor alpha	ENSG00000100906	3680.32	3.56e-27	1.923	Cytoplasm
PRDM1	PRSET domain 1	ENSG00000057657	205.341	2.3e-12	1.908	Nucleus
BHLHE40	basic helix-loop-helix family member e40	ENSG00000134107	4296.07	6.5e-26	1.835	Nucleus
RIPK2	receptor interacting serinethreonine kinase 2	ENSG00000104312	1668.44	6.34e-30	1.772	Plasma Membr.
CXCL6	C-X-C motif chemokine ligand 6	ENSG00000124875	213.929	2.45e-15	1.753	Extracell. Space
P2RX7	purinergic receptor P2X 7	ENSG00000089041	334.183	9.87e-12	1.743	Plasma Membr.
IRAK2	interleukin 1 receptor associated kinase 2	ENSG00000134070	1201.58	9.04e-24	1.729	Plasma Membr.
C3	complement C3	ENSG00000125730	1236.27	0.000378	1.668	Extracell. Space
NCOA3	nuclear receptor coactivator 3	ENSG00000124151	3907.99	6.96e-64	1.66	Nucleus
TGFB3	transforming growth factor beta 3	ENSG00000119699	185.361	0.00019	1.655	Extracell. Space
CEBPB	CCAAT enhancer binding protein beta	ENSG00000172216	3153.85	2.11e-20	1.593	Nucleus
HES1	hes family bHLH transcription factor 1	ENSG00000114315	309.309	2.16e-10	1.585	Nucleus
TRAF3IP2	TRAF3 interacting protein 2	ENSG00000056972	1114.6	1.87e-20	1.577	Cytoplasm
FTL	ferritin light chain	ENSG00000087086	19413.8	2.52e-25	1.532	Cytoplasm
ITGA2	integrin subunit alpha 2	ENSG00000164171	8917.95	8.16e-25	1.45	Plasma Membr.
VEGFA	vascular endothelial growth factor A	ENSG00000112715	13553.6	2.83e-06	1.416	Extracell. Space
EGR1	early growth response 1	ENSG00000120738	1693.94	5.49e-15	1.394	Nucleus
MYC	MYC proto-oncogene, bHLH transcription factor	ENSG00000136997	5382.28	1.26e-17	1.382	Nucleus
TLR2	toll like receptor 2	ENSG00000137462	215.042	4.74e-06	1.378	Plasma Membr.
MMP1	matrix metallopeptidase 1	ENSG00000196611	1318.36	1.46e-05	1.341	Extracell. Space
ITGB3	integrin subunit beta 3	ENSG00000259207	785.723	4.34e-10	1.333	Plasma Membr.
SOCS3	suppressor of cytokine signaling 3	ENSG00000184557	1820.95	1.34e-23	1.326	Cytoplasm
SLC39A8	solute carrier family 39 member 8	ENSG00000138821	228.32	6.24e-06	1.304	Extracell. Space
CASP4	caspase 4	ENSG00000196954	1127.58	6.23e-36	1.297	Cytoplasm
DCN	decorin	ENSG00000011465	933.905	0.00344	1.258	Extracell. Space
DUSP1	dual specificity phosphatase 1	ENSG00000120129	5720.53	6.33e-09	1.253	Nucleus
IRF7	interferon regulatory factor 7	ENSG00000185507	454.658	2.68e-08	1.226	Nucleus
DUSP6	dual specificity phosphatase 6	ENSG00000139318	1643.53	7.4e-17	1.161	Cytoplasm
LY96	lymphocyte antigen 96	ENSG00000154589	138.707	1.04e-08	1.134	Plasma Membr.
RELB	RELB proto-oncogene, NF-kB subunit	ENSG00000104856	712.925	3.3e-14	1.126	Nucleus
FGF2	fibroblast growth factor 2	ENSG00000138685	3681.28	1.23e-11	1.122	Extracell. Space
PRKAA2	protein kinase AMP-activated catalytic subunit alpha 2	ENSG00000162409	677.922	5.47e-14	1.104	Cytoplasm
EPAS1	endothelial PAS domain protein 1	ENSG00000116016	11513.4	4.84e-17	1.095	Nucleus
ATF4	activating transcription factor 4	ENSG00000128272	14001.3	3.29e-09	1.079	Nucleus
P2RX4	purinergic receptor P2X 4	ENSG00000135124	452.717	9.79e-15	1.078	Plasma Membr.
UBC	ubiquitin C	ENSG00000150991	11191.5	8.95e-16	1.05	Cytoplasm
SMAD7	SMAD family member 7	ENSG00000101665	1158.82	1.13e-11	1.042	Nucleus
LYST	lysosomal trafficking regulator	ENSG00000143669	1093.69	1.26e-05	1.006	Cytoplasm
IRF1	interferon regulatory factor 1	ENSG00000125347	1568.46	1.3e-06	0.979	Nucleus
CCL26	C-C motif chemokine ligand 26	ENSG00000006606	372.13	0.0203	0.965	Extracell. Space
COL7A1	collagen type VII alpha 1 chain	ENSG00000114270	193.437	6e-06	0.953	Extracell. Space
NFKB2	nuclear factor kappa B subunit 2	ENSG00000077150	1638.46	2.42e-17	0.942	Nucleus
CREB3	cAMP responsive element binding protein 3	ENSG00000107175	2904.4	1.94e-14	0.94	Nucleus
COL22A1	collagen type XXII alpha 1 chain	ENSG00000169436	169.913	5.86e-05	0.939	Extracell. Space
HLA-E	major histocompatibility complex, class I, E	ENSG00000204592	2229.03	2.5e-07	0.9	Plasma Membr.
IRAK3	interleukin 1 receptor associated kinase 3	ENSG00000090376	1003.4	4.58e-11	0.846	Cytoplasm
PPP3CC	protein phosphatase 3 catalytic subunit gamma	ENSG00000120910	744.977	1.25e-10	0.837	Cytoplasm
COL12A1	collagen type XII alpha 1 chain	ENSG00000111799	4675.13	8.73e-10	0.819	Extracell. Space
HIF1A	hypoxia inducible factor 1 subunit alpha	ENSG00000100644	4810.52	1.29e-14	0.816	Nucleus
FZD8	frizzled class receptor 8	ENSG00000177283	342.837	0.000255	0.806	Plasma Membr.
PARP6	poly(ADP-ribose) polymerase family member 6	ENSG00000137817	1233.99	2.63e-12	0.803	Other
TNFRSF10B	TNF receptor superfamily member 10b	ENSG00000120889	6917.05	1.53e-13	0.795	Plasma Membr.
AKT3	AKT serinethreonine kinase 3	ENSG00000117020	1777.64	5.77e-11	0.782	Cytoplasm
COL5A1	collagen type V alpha 1 chain	ENSG00000130635	8367.4	3.91e-05	0.768	Extracell. Space
RPS6KA3	ribosomal protein S6 kinase A3	ENSG00000177189	3279.42	3.29e-23	0.738	Cytoplasm
SDC4	syndecan 4	ENSG00000124145	10255.7	5.41e-09	0.717	Plasma Membr.
FOXO3	forkhead box O3	ENSG00000118689	3107.03	6.68e-05	0.71	Nucleus
BRAF	B-Raf proto-oncogene, serinethreonine kinase	ENSG00000157764	1277.21	1.82e-07	0.708	Cytoplasm
PPARA	peroxisome proliferator activated receptor alpha	ENSG00000186951	1924.27	1.8e-12	0.704	Nucleus
TICAM1	toll like receptor adaptor molecule 1	ENSG00000127666	543.316	1.16e-05	0.689	Nucleus
PIK3C3	phosphatidylinositol 3-kinase catalytic subunit type 3	ENSG00000078142	696.437	0.000181	0.683	Cytoplasm
JUN	Jun proto-oncogene, AP-1 transcription factor subunit	ENSG00000177606	7548.3	0.0023	0.674	Nucleus
TNFRSF11B	TNF receptor superfamily member 11b	ENSG00000164761	14099.7	0.00151	0.665	Plasma Membr.
STAT5B	signal transducer and activator of transcription 5B	ENSG00000173757	1568.68	3.09e-10	0.663	Nucleus
MMP2	matrix metallopeptidase 2	ENSG00000087245	24271.3	0.000161	0.66	Extracell. Space
MAPK13	mitogen-activated protein kinase 13	ENSG00000156711	228.467	0.00869	0.656	Cytoplasm
IL6ST	interleukin 6 cytokine family signal transducer	ENSG00000134352	10534.2	2.3e-08	0.651	Plasma Membr.
PARP16	poly(ADP-ribose) polymerase family member 16	ENSG00000138617	445.91	0.00232	0.649	Cytoplasm
HLA-F	major histocompatibility complex, class I, F	ENSG00000204642	478.719	0.00172	0.648	Plasma Membr.
MAPKAPK2	MAPK activated protein kinase 2	ENSG00000162889	3525.48	2.3e-05	0.631	Nucleus
PARP3	poly(ADP-ribose) polymerase family member 3	ENSG00000041880	350.216	4.1e-05	0.621	Nucleus
GSDME	gasdermin E	ENSG00000105928	181.413	0.00311	0.615	Plasma Membr.
JAK1	Janus kinase 1	ENSG00000162434	5255.78	9.61e-22	0.612	Cytoplasm
MLKL	mixed lineage kinase domain like pseudokinase	ENSG00000168404	307.008	4.43e-05	0.609	Cytoplasm
COL11A2	collagen type XI alpha 2 chain	ENSG00000204248	248.299	0.0106	0.603	Extracell. Space
TNKS2	tankyrase 2	ENSG00000107854	2199.7	1.05e-06	0.601	Nucleus
STAT3	signal transducer and activator of transcription 3	ENSG00000168610	6904.41	1.12e-05	0.588	Nucleus
GLIS2	GLIS family zinc finger 2	ENSG00000126603	2008.63	0.000126	0.587	Nucleus
ASIC1	acid sensing ion channel subunit 1	ENSG00000110881	218.172	0.00972	-0.587	Plasma Membr.
IRAK1	interleukin 1 receptor associated kinase 1	ENSG00000184216	2592.43	1.18e-05	-0.587	Plasma Membr.
FZD4	frizzled class receptor 4	ENSG00000174804	129.037	0.0368	-0.599	Plasma Membr.
TRAF5	TNF receptor associated factor 5	ENSG00000082512	406.226	0.000904	-0.602	Cytoplasm
RBBP7	RB binding protein 7, chromatin remodeling factor	ENSG00000102054	3654.63	1.76e-14	-0.604	Nucleus
NOD1	nucleotide binding oligomerization domain containing 1	ENSG00000106100	160.408	0.00109	-0.611	Cytoplasm
PARP2	poly(ADP-ribose) polymerase 2	ENSG00000129484	477.894	6.18e-06	-0.655	Nucleus
MMP16	matrix metallopeptidase 16	ENSG00000156103	172.199	0.0013	-0.669	Extracell. Space
SLC8A1	solute carrier family 8 member A1	ENSG00000183023	122.201	0.0454	-0.67	Plasma Membr.
SMO	smoothened, frizzled class receptor	ENSG00000128602	444.237	8.25e-07	-0.682	Plasma Membr.
HLA-DOB	major histocompatibility complex, class II, DO beta	ENSG00000241106	234.405	0.000106	-0.692	Plasma Membr.
S1PR3	sphingosine-1-phosphate receptor 3	ENSG00000213694	458.991	1.97e-06	-0.705	Plasma Membr.
CKLF	chemokine like factor	ENSG00000217555	160.323	0.00314	-0.706	Extracell. Space
COL1A1	collagen type I alpha 1 chain	ENSG00000108821	30331.1	0.0195	-0.733	Extracell. Space
PRKCA	protein kinase C alpha	ENSG00000154229	1521.36	1.71079e-08	-0.750022
FZD2	frizzled class receptor 2	ENSG00000180340	548.789	4.77e-06	-0.752	Plasma Membr.
ITGA11	integrin subunit alpha 11	ENSG00000137809	710.279	0.00176	-0.752	Plasma Membr.
HSP90AA1	heat shock protein 90 alpha family class A member 1	ENSG00000080824	17207.7	1.5e-10	-0.756	Cytoplasm
TICAM2	toll like receptor adaptor molecule 2	ENSG00000243414	153.014	0.0172	-0.758	Plasma Membr.
HMGB1	high mobility group box 1	ENSG00000189403	5033.14	1.79e-12	-0.76	Nucleus
TCF7	transcription factor 7	ENSG00000081059	846.648	1.13e-05	-0.779	Nucleus
COL13A1	collagen type XIII alpha 1 chain	ENSG00000197467	211.339	9.36e-05	-0.789	Plasma Membr.
ITGA7	integrin subunit alpha 7	ENSG00000135424	150.842	0.000181	-0.797	Plasma Membr.
MAPK9	mitogen-activated protein kinase 9	ENSG00000050748	1300.1	7.81e-14	-0.804	Cytoplasm
COL6A3	collagen type VI alpha 3 chain	ENSG00000163359	67612.3	1.34e-05	-0.808	Extracell. Space
PIK3R3	phosphoinositide-3-kinase regulatory subunit 3	ENSG00000117461	197.927	0.000843	-0.818	Cytoplasm
ITGA4	integrin subunit alpha 4	ENSG00000115232	1324.23	9.17e-12	-0.844	Plasma Membr.
CASP2	caspase 2	ENSG00000106144	937.383	1.24e-11	-0.847	Cytoplasm
MAP2K6	mitogen-activated protein kinase kinase 6	ENSG00000108984	217.504	0.014	-0.884	Cytoplasm
ANXA2	annexin A2	ENSG00000182718	26357.3	1.19e-11	-0.89	Plasma Membr.
SYK	spleen associated tyrosine kinase	ENSG00000165025	168.655	0.000269	-0.901	Cytoplasm
COL4A5	collagen type IV alpha 5 chain	ENSG00000188153	501.924	6.46e-09	-0.911	Extracell. Space
COL18A1	collagen type XVIII alpha 1 chain	ENSG00000182871	2347.02	2.51e-11	-0.917	Extracell. Space
MEF2C	myocyte enhancer factor 2C	ENSG00000081189	950.562	9.95e-07	-0.943	Nucleus
ITGA6	integrin subunit alpha 6	ENSG00000091409	1615.66	1.24e-16	-0.966	Plasma Membr.
PGF	placental growth factor	ENSG00000119630	1047.6	1.4e-07	-0.99	Extracell. Space
CAPN5	calpain 5	ENSG00000149260	788.27	1.01e-16	-1.035	Cytoplasm
ADAMTS5	ADAM metallopeptidase with thrombospondin type 1 motif 5	ENSG00000154736	395.012	2.37e-07	-1.064	Extracell. Space
HTRA1	HtrA serine peptidase 1	ENSG00000166033	631.423	1.3e-10	-1.094	Extracell. Space
TLR3	toll like receptor 3	ENSG00000164342	316.643	2.29e-05	-1.099	Plasma Membr.
RPS6KA4	ribosomal protein S6 kinase A4	ENSG00000162302	703.477	2.08e-18	-1.113	Cytoplasm
DKK1	dickkopf WNT signaling pathway inhibitor 1	ENSG00000107984	1573.14	9.12e-11	-1.229	Extracell. Space
EZH2	enhancer of zeste 2 polycomb repressive complex 2 subunit	ENSG00000106462	529.234	7.83e-28	-1.396	Nucleus
C5	complement C5	ENSG00000106804	104.876	2.98e-11	-1.423	Extracell. Space
GLI2	GLI family zinc finger 2	ENSG00000074047	395.094	6.91e-23	-1.56	Nucleus
SMAD6	SMAD family member 6	ENSG00000137834	643.031	2.07e-21	-1.722	Nucleus
