# Supplementary material for: Microgravity triggers ferroptosis and accelerates senescence in the MG-63 cell model of osteoblastic cells
Source: NPJ Microgravity. 2023 Dec 16;9:91. doi: 10.1038/s41526-023-00339-3 (PMC10725437; doi:10.1038/s41526-023-00339-3)
Supplement: Supplementary file 9 — Supplementary Data 8 [file 41526_2023_339_MOESM9_ESM.xlsx]

## Sheet: Upstream regulators µg vs 1g|
Supplementary Data 8 - Upstream regulator analysis (IPA) - comparison µg vs 1g flight control - data showing |z-score| > 2
Upstream Regulator	Expr Log Ratio	Molecule Type	Predicted Activation State	Activation z-score	p-value of overlap	Target Molecules in Dataset
NUPR1	0.618	transcription regulator	Activated	10.492	1.66e-66	ADGRG1,ADRB2,AKAP12,ANK1,APOBEC3B,ARHGAP11A,ASPM,ATAD5,ATF3,AURKA,BLM,BRCA1,BUB1,BUB1B,C1orf112,CCNA2,CCNB2,CCNF,CDC25C,CDCA3,CDCA8,CEBPB,CENPI,CKAP2L,CNPY4,CROT,CXCL3,CXCL5,CXCL8,CXCR4,DDIT3,DUSP5,DUSP8,E2F8,ELL2,EME1,ERCC6L,ESPL1,EXO1,FAM111B,FANCD2,GAB2,GDF15,GINS1,GK,GPCPD1,GSTA4,GTSE1,H1-5,H2AC12,H2AC13,H2AC14,H2AC16,H2AC17,H2AC4,H2BC14,H3C1,H3C12,H3C13,H3C15,H3C2,H3C3,H3C6,H3C7,H4C1,HFE,HIL…
IL1B	3.111	cytokine	Activated	6.414	2.11e-16	AKR1B1,AMPD3,C3,CCL2,CEBPB,CSF2,CTSS,CXCL1,CXCL2,CXCL3,CXCL5,CXCL6,CXCL8,CXCR4,DNMT1,DUSP1,EGR1,EHF,ENPP1,FGF2,GJA1,ICAM1,IL1A,IL1B,IL24,IL32,IL6,ITGB8,KLF4,LUCAT1,MMP1,MMP3,MT2A,NFKBIA,NFKBIZ,NR4A2,NR4A3,PLA2G4A,PTGS2,PTX3,SOCS3,SOD2,SRGN,THBS1,TLR2,TLR3,TNFAIP3,TNFAIP6,VEGFA
TNF	0.309	cytokine	Activated	6.265	1.51e-17	ALDH1A3,APOBEC3B,BBC3,BHLHE40,BIRC3,BIRC5,BMP2,C3,CCL2,CDC25C,CDKN1A,CSF2,CTSC,CTSS,CXCL1,CXCL2,CXCL3,CXCL5,CXCL6,CXCL8,CXCR4,DUSP1,DUSP5,EFNA1,EGR1,EHF,FOS,GCLC,ICAM1,IER3,IGF2,IL1A,IL1B,IL32,IL33,IL6,ITGB3,JARID2,KLF4,KYNU,MAFF,MCM3,MMP1,MMP3,MT-CO3,MYC,NFKBIA,NR4A2,NR4A3,OSMR,PI3,PKMYT1,PPP1R15A,PRDM1,PTGS2,PTX3,RELB,RGS2,RHOB,RND3,RRM2,SAT1,SDC1,SOD2,SQLE,SQSTM1,TFAP2A,TIMP1,TLR2,TLR3,TM4SF1,…
TP53	0.845	transcription regulator	Activated	5.504	3.92e-39	ADRB2,AKAP12,ALDH1A3,ANK1,AR,ATF3,AURKA,AURKB,BBC3,BCL2L11,BHLHE40,BIRC3,BIRC5,BRCA1,BUB1,BUB1B,CASP4,CAV1,CAV2,CCNA2,CCNB1,CCNB2,CCNE2,CCNL1,CDC20,CDC25A,CDC25C,CDC6,CDC7,CDK1,CDKN1A,CDKN3,CDT1,CENPF,CEP55,CKAP2,CLU,CSF2,CXCL1,CXCL8,DAPK1,DDB2,DDIT3,DDIT4,DHFR,DKK1,DNMT1,DUSP4,DUSP5,E2F1,EGR1,FEN1,FGF2,FOS,FOXM1,FTH1,GAS7,GDF15,HES1,HK2,HMMR,HSPA1A/HSPA1B,IGFBP3,IL1A,IL1B,IL6,IRF7,ITGA2,JUNB,KIF…
PDGF BB	NA	complex	Activated	5.397	8.19e-25	ABCA1,ADRB2,ATF3,BHLHE40,BMP6,CCL2,CCNL1,CEBPB,CSF2,CXCL8,DUSP1,DUSP5,DUSP6,EGR1,FOS,FOSB,IER3,IL1B,IL6,JUNB,LIF,MYC,NAMPT,NR4A2,NR4A3,PHLDA1,PIM1,PPP1R15A,RGS2,RHOB,RND3,SOCS3,THBS1,TNFAIP3,TRIB1,ZFP36
NPM1	0.249	transcription regulator	Activated	5.212	5.33e-15	AKR1C1/AKR1C2,BMP2,CEBPB,CXCL1,CXCL2,CXCL3,CXCL8,DLL1,EDIL3,EGR1,FOXM1,FTH1,GJA1,HILPDA,ICAM1,IGF2,IGFBP3,IL1A,IL1B,IL6,JUNB,KLF4,LIF,MTSS1,MXI1,NR1D1,SERPINE2,SOD2,TNFAIP3,TRIB1,VEGFA,ZC3H12A,ZFP36L1
IL1A	2.978	cytokine	Activated	5.196	1.34e-20	ALDH1A3,ATF3,BIRC3,CCL2,CDKN1A,CSF2,CXCL1,CXCL2,CXCL3,CXCL5,CXCL6,CXCL8,FGF2,FOS,FOSB,ICAM1,IER3,IL1A,IL1B,IL32,IL6,JUNB,KITLG,MMP1,MT2A,NFKBIA,NFKBIZ,PI3,PTGS2,PTX3,SOD2,TNFAIP3,ZC3H12A
CG	NA	complex	Activated	4.894	3.34e-34	ACSL1,ANGPTL4,AR,ARID5B,ATF4,BARD1,BLM,BMP2,BMP6,BRCA1,BRCA2,C4A/C4B,CASP4,CCL2,CCNA2,CCNE2,CDC45,CDC6,CDK1,CLDN11,CXCL3,CXCL8,CYP1B1,DTL,DUSP1,DUSP6,E2F1,E2F7,E2F8,EGR1,FAT4,FGF7,FKBP5,FOS,GADD45B,HAS2,HELLS,HILPDA,HK2,IGFBP3,IL1A,IL33,IRS2,ITGA2,ITGB3,JUNB,JUND,MCM10,MCM3,MCM5,MCM6,MELK,MMP1,MMP3,ORC1,PCNA,PHLDA1,POLA2,POLE2,PPP1R15B,PTGS2,PTX3,RGS2,SOCS3,SPAG5,SQLE,SRGN,TFPI2,TM4SF1,TMOD1,TNFR…
NFkB (complex)	NA	complex	Activated	4.41	6.86e-18	BIRC3,BMP2,C3,CCL2,CCNB1,CCNB2,CDKN1A,CEBPB,CLU,CSF2,CXCL1,CXCL2,CXCL3,CXCL6,CXCL8,CXCR4,EHF,FTH1,GDF15,GLI2,HAS2,ICAM1,IER3,IL1B,IL24,IL6,IRF7,ITGB8,JUNB,KYNU,MMP1,MMP3,MYC,NAMPT,NFKBIA,NFKBIZ,PASK,PLK1,PTGS2,RELB,SMAD7,SNAI2,SOCS3,SOD2,TFPI2,TNFAIP3,TNFAIP8,TRIB3
RELA	0.556	transcription regulator	Activated	4.385	1.21e-18	ALPK2,BBC3,BHLHE40,BIRC3,BNIP3L,CAV1,CCL2,CDKN1A,CEBPB,CSF2,CXCL1,CXCL2,CXCL3,CXCL5,CXCL8,CXCR4,DNMT1,DUSP1,EGR1,EHF,FMN2,FOSB,GLI2,HAS2,ICAM1,IL1A,IL1B,IL6,LYST,MMP1,MYC,NAMPT,NFKBIA,NR4A2,NR4A3,PI3,PLK1,PTGS2,PTX3,RELB,SMAD7,SOD2,TFPI2,TLR2,TNFAIP3,VEGFA,VIM
KDM5B	1.055	transcription regulator	Activated	4.243	1.26e-15	ANKRD36B,AURKA,BRCA1,BUB1B,CAV1,CCNB1,CDCA3,CDK1,DDIT3,DLGAP5,E2F1,FBXO5,HMMR,INSIG1,KIF2C,MCM2,MCM3,MPC1,MT1E,MT1X,NCAPH,NDC80,OIP5,OSER1,PBK,SAT1,SMOX,TOP2A,TTK
GPER1	-0.551	G-protein coupled receptor	Activated	4.166	3.55e-13	ATF3,BHLHE40,CEBPD,DDIT3,DDIT4,DUSP1,DUSP4,DUSP5,EGR1,FOS,FOSB,MT1X,MT2A,NFKBIA,NR4A2,PPP1R15A,TNFAIP3,ZFP36
YBX1	-0.343	transcription regulator	Activated	4.101	3.58e-08	CXCL1,CXCL2,CXCL8,FGF2,FGF7,FOS,ICAM1,IGFBP3,IL1A,IL1B,IL6,KLF4,MMP1,MMP3,MYC,NRG1,PTGS2
IL17A	NA	cytokine	Activated	4.059	2.13e-10	CCL2,CSF2,CXCL1,CXCL2,CXCL3,CXCL5,CXCL6,CXCL8,CXCR4,ICAM1,IL1A,IL1B,IL32,IL6,MMP1,MMP3,NFKBIZ,PTGS2,SOCS3,TIMP1
STING1	-0.17	other	Activated	4.044	2.88e-08	CCL2,CXCL1,CXCL2,CXCL3,CXCL5,CXCL8,DDIT3,DUSP4,ICAM1,IFITM1,IL1A,IL1B,IL6,IRF7,MME,MMP1,MMP3,PPP1R15A,THBS1
P38 MAPK	NA	group	Activated	4.026	7.41e-17	ANK1,ATF3,BBC3,CCL2,CCNF,CDKN1A,CEBPB,CXCL1,CXCL2,CXCL8,CXCR4,DDB2,EGR1,FOS,GCLC,GJA1,ICAM1,IER3,IL1B,IL32,IL6,IRF7,ITGB3,ITGB8,MMP1,MMP3,MYC,NR4A3,PLA2G4A,PTGS2,RND3,RRAD,TIMP1,TLR2,TOP2A,TRIB1,VEGFA
FOXL2	NA	transcription regulator	Activated	3.986	2.44e-09	ATF3,CH25H,CXCL2,CXCL3,FOS,ICAM1,IER3,LIF,MAFF,NR4A3,PPP1R15A,PTGS2,RGS2,SMAD6,SOD2,TNFAIP3
PPRC1	-0.013	transcription regulator	Activated	3.952	6.09e-11	ATF4,BMP6,CXCL8,DDIT4,DUSP5,GDF15,GK,HK2,IL1A,NAMPT,NFKBIZ,PHLDA1,PTGS2,RND3,TMEM154,ZFP36L1
DDX58	-0.238	enzyme	Activated	3.929	2.64e-07	CCL2,CTSS,CXCL5,CXCL8,DUSP4,ICAM1,IFITM1,IL1A,IL1B,IL6,IRAK2,IRF7,MME,PTGS2,RELB,SOCS3,THBS1,TNFAIP3
TLR7	NA	transmembrane receptor	Activated	3.927	8.91e-09	ATF3,CCL2,CPA4,CXCL1,CXCL2,CXCL3,CXCL8,FGF2,HIVEP2,ICAM1,IER3,IFITM1,IL1B,IL6,KCNMA1,NFKBIA,PTX3,TMEM154,ZC3H12A
IL-1R	NA	group	Activated	3.921	2.83e-12	CSF2,CXCL1,CXCL2,CXCL3,CXCL5,CXCL8,FGF2,ICAM1,IGFBP3,IL1A,IL1B,IL6,MMP1,MMP3,TIMP1,VEGFA
FOXO3	0.71	transcription regulator	Activated	3.88	3.47e-09	AR,BBC3,BCL2L11,BIRC5,CDKN1A,CXCL8,EGR1,FBXO32,FOXM1,GADD45B,IER3,IL6,MXI1,NFKBIA,SMAD7,SOD2,VIM
ERK1/2	NA	group	Activated	3.861	1.72e-20	ABCA1,BCL2L11,BRCA1,C3,CCL2,CDC25C,CDC42EP5,CDK1,CEBPB,CSF2,CXCL3,CXCL8,CXCR4,DDIT3,DKK1,EGR1,FGF2,FKBP5,FOS,FOSB,GJA1,HK2,ICAM1,IL1A,IL1B,IL6,JUNB,JUND,KIF2C,MMP1,MMP3,MYC,NR4A3,PCNA,PTGS2,PTPRE,TIMP1,VEGFA,VNN1
ATF4	1.079	transcription regulator	Activated	3.771	4.95e-07	ATF3,CEBPB,CHAC1,CXCL1,CXCL2,CXCL8,DDIT3,DDIT4,IL6,PTGS2,SESN2,SLC39A14,SLC7A11,TRIB3,VEGFA
PRKCD	0.109	kinase	Activated	3.761	1.7e-08	ARID3B,BIRC3,BIRC5,CDKN1A,CEMIP,CXCL8,DUSP6,ERCC6L,HJURP,HRH1,ICAM1,IL1B,IL32,IL6,KIF2C,LIF,LYST,MYC,NFKBIA,PPP1R15A,RELB,SMAD6,TLR2
TLR4	-0.588	transmembrane receptor	Activated	3.724	3.24e-10	ATF3,C3,CCL2,CSF2,CXCL8,DLL4,HK2,ICAM1,IL1B,IL6,IRF7,MMP1,NFKBIA,NR4A2,NR4A3,PTGS2,PTX3,RELB,SLC7A11,SOCS3,SOD2
IFNG	NA	cytokine	Activated	3.638	1.2e-09	ATF3,BBC3,BCL2L11,C3,CCL2,CCNA2,CDKN1A,CHAC1,CP,CSF2,CTSS,CXCL1,CXCL2,CXCL8,CXCR4,DAPK1,DKK1,FGF2,HSPA1A/HSPA1B,HTRA1,ICAM1,IFITM1,IL1B,IL32,IL6,IRF7,ITGB3,JUNB,KCNMA1,KLF4,MMP1,MYC,NFKBIA,PIM1,PTGS2,RIPK2,SDC1,SNAI2,SOCS3,SOD2,THBS1,TLR2,TLR3,TP73,VIM
ERK	NA	group	Activated	3.603	8.46e-15	AXL,BCL2L11,CCL2,CDKN1A,CXCL1,CXCL2,CXCL8,DUSP1,EGR1,EPAS1,FGF2,FOS,GCLC,GDF15,ICAM1,IL1B,IL6,ITGB3,JUNB,LIF,MMP1,NDRG1,PDK4,PRDM1,PTGS2,SNAI2,THBS1,VCAN,ZFP36
CD40LG	NA	cytokine	Activated	3.574	2.64e-07	BCL6,BIRC3,CCL2,CXCL8,E2F2,ICAM1,IL1A,IL1B,IL6,KDM6B,NAMPT,NCOA3,NFKBIA,PIM1,PTGS2,TNFAIP3,VEGFA,ZFP36L1
ECSIT	0.259	transcription regulator	Activated	3.529	2.14e-11	CXCL8,IER3,IL1B,IL6,IRF7,JUNB,NFKBIA,NR4A2,PIM1,PTGS2,RELB,SOD2,TNFAIP3
SMARCA4	-0.5	transcription regulator	Activated	3.5	1.73e-08	ABCA1,ADGRG1,ALDH1A3,BIRC5,CCL2,CDC25A,CDC6,CDKN1A,CLK1,CP,CXCL1,CXCL8,DLL1,DUSP4,DUSP6,E2F1,EGR1,EHF,FKBP5,FOS,GCLC,HFE,ICAM1,IER3,IFITM1,IGFBP3,IL1A,IL1B,KDM6B,MAFF,MCTP2,MMP1,MXD1,MYC,NECTIN1,NFKBIZ,PASK,PLIN2,PTP4A1,PTX3,RBL1,RGS2,SERPINE2,SLF1,SNAI2,THY1,TLR2,TMEM154,TNFAIP8,TSPAN13,VIM
E2F6	-0.06	transcription regulator	Activated	3.464	1.33e-12	BRCA1,CDC25A,CDC45,CDC6,CDC7,E2F1,E2F2,GINS2,LIG1,MCM2,MCM3,MCM5,MYC,PCLAF,POLA2,RAD51,RAD51AP1,RRM2
MAVS	0.266	other	Activated	3.426	1.94e-05	CXCL8,DUSP4,HERPUD1,ICAM1,IFITM1,IL1A,IL1B,IL6,IRAK2,IRF7,MME,RELB,SOCS3,THBS1
CEBPB	1.593	transcription regulator	Activated	3.419	6.21e-08	C3,CEBPB,CXCL8,CXCR4,DAPK1,DDIT3,E2F1,IGFBP3,IL1B,IL24,IL6,LY96,MMP1,MMP3,MYC,PI3,PRDM1,PTGS2,SOD2,TRIB3
CDKN1A	1.149	kinase	Activated	3.389	9.39e-15	BIRC5,BRCA1,CCL2,CCNA2,CCNB1,CDC25A,CDC25C,CDK1,CDKN1A,DUSP1,EXO1,FOXM1,MCM4,MCM5,MMP1,MMP3,PCLAF,PLK1,RBL1,RRM1,STMN1,TOP2A,VIM
HIF1A	0.816	transcription regulator	Activated	3.373	2.12e-10	AKAP12,ANGPTL4,ANKRD37,AURKA,AXL,BNIP3L,CAV1,CDKN1A,CEMIP,CXCL8,CXCR4,DDIT4,EPAS1,FOS,GADD45B,GJA1,H4C15,HK2,IGFBP3,IL1B,IL6,INSIG2,IRS2,ITGB3,MXI1,MYC,NDRG1,NUCKS1,PTGS2,SESN2,SMAD7,SNAI2,SOD2,TGFB3,THBS1,TLR2,TMEM45A,VEGFA
CSF2	4.399	cytokine	Activated	3.37	7.43e-07	BIRC5,CCL2,CDKN1A,CTSC,CXCL8,DUSP6,GK,ICAM1,IER3,IL1B,IL6,MMP1,MYC,PIM1,PTGS2,RIPOR2,SOCS3,TLR2,UPP1
CD36	2.016	transmembrane receptor	Activated	3.341	3.32e-10	AXL,CSF2,CXCL1,CXCL3,CXCL5,CXCL6,ERN1,FGF2,ICAM1,IL1A,IL1B,IL6,LIF,MMP1,MMP3
EPHA2	-0.076	kinase	Activated	3.317	4.05e-10	ARRDC3,ATF3,CXCL2,DUSP1,EGR1,FOS,FOSB,IER3,JUNB,NFKBIZ,ZFP36
UXT	0.206	transcription regulator	Activated	3.271	9.3e-08	BRIP1,BUB1,CCNA2,CDC6,CXCL8,FKBP5,GTSE1,NFKBIA,TLR3,TNFAIP3,TTK
JUN	0.674	transcription regulator	Activated	3.193	4.47e-23	AR,ATF3,AXL,BBC3,BIRC3,CASP4,CCL2,CDK1,CDKN1A,CSF2,CXCL1,CXCL3,CXCL5,CXCL8,DKK1,DUSP1,DUSP5,DUSP6,E2F7,EPAS1,FTH1,GCLC,GJA1,HK2,ICAM1,IL1A,IL1B,IL6,ITGB8,JUNB,MMP1,MYC,NAMPT,NDRG1,NFKBIA,NFKBIZ,PARD6B,PIM1,PTGS2,PTX3,SMAD7,SNAI2,SOD2,TP73,VEGFA,VIM,ZFP36
CHD1	0.33	enzyme	Activated	3.189	5.24e-18	BMP2,CSF2,CXCL1,CXCL2,CXCL3,CXCL6,ICAM1,IER3,IL1A,IL1B,IL6,KPNA2,LIF,PTGS2,SOD2
TRPS1	0.151	transcription regulator	Activated	3.153	8.12e-17	ACSL1,AURKB,BMP2,BUB1,CCNA2,CCNB2,CDC20,CDC25C,CDK1,CENPF,FOXM1,KIF11,PTTG1,SNAI2,SPC25,TOP2A,TPX2
CCL5	-0.061	cytokine	Activated	3.148	1.18e-05	ATF4,CCL2,CXCL8,CYP1B1,DUSP1,DUSP6,IL1B,IL6,NAMPT,SQLE
TLR2	1.378	transmembrane receptor	Activated	3.115	2.06e-05	ATF3,CCL2,CSF2,CXCL8,GJA1,ICAM1,IL1B,IL6,PTGS2,PTX3,SLC7A11,SOCS3,TLR2
SIX2	-0.044	transcription regulator	Activated	3.051	3.04e-06	BBC3,CCNB1,CCNB2,CDC25A,CDC45,CDC6,CDKN1A,FEN1,IL1A,MAFB,MCM2,MCM4,NUSAP1
TGM2	0.187	enzyme	Activated	3.045	0.000164	BCL6,BIRC3,C3,CCL2,CDCA7,CSRNP1,CXCL8,E2F5,GJA1,IL1B,ITGB3,MAFB,MT2A,MYC,PDGFRB,PHLDA1,PIM1,PNRC1,SLC7A2,SLPI,TAF4B,THBS1
IL18	0.089	cytokine	Activated	3.017	7.66e-06	ADAMTS5,CCL2,CSF2,CXCL8,ICAM1,IL1A,IL1B,IL6,MMP1,MMP3,NFKBIZ,PTGS2,TIMP1
RNF138	0.186	enzyme	Activated	3	5.97e-07	BIRC3,CXCL1,GADD45B,ICAM1,IER3,IL1A,IL6,NAMPT,RIPOR2
SELPLG	-0.896	other	Activated	3	3.72e-06	CCL2,CDKN1A,CLK1,CXCL2,CXCL8,CXCR4,CYP1B1,FOS,IL1B
AR	-1.329	ligand-dependent nuclear receptor	Activated	2.995	6.98e-28	ABCA1,AR,BIRC5,BRCA1,BUB1,BUB1B,CAV1,CAV2,CCNA2,CDC25C,CDCA5,CDKN1A,CDT1,CEBPB,CENPE,CHTF18,CIT,DNAJB9,EGR1,EPAS1,ERN1,ESPL1,FEN1,FGF7,FKBP5,GDF15,ICAM1,IGFBP3,IL1A,IL6,KIF15,KIF22,KIF2C,KIF4A,KNTC1,KPNA2,LRIG1,MCM2,MCM4,MIR99AHG,MME,MSMO1,MYC,NDRG1,NEK2,NPC1,NUSAP1,PBK,PKMYT1,PLK1,RHOB,SERP1,SLC7A11,SNAI2,THBS1,TPX2,UBE2C,VCAN,VEGFA,ZWINT
PTGS2	4.213	enzyme	Activated	2.972	1.21e-05	BIRC3,CCL2,CXCL5,CXCL8,EGR1,ICAM1,IL1B,IL6,MMP1,MYC,PTGS2,VNN1
ESR2	0.01	ligand-dependent nuclear receptor	Activated	2.955	1.42e-11	ACKR3,AKAP12,ALDH1A3,AR,ARID5B,BBC3,BIRC5,C3,CCL2,CCNA2,CDKN1A,ELL2,FKBP5,FOS,FOXM1,H1-0,IFITM1,INSIG1,IRS2,KITLG,MME,MMP1,MYC,NDRG1,NRG1,RGCC,THBS1,TNFAIP8,VEGFA,ZBTB10
STAT1	0.34	transcription regulator	Activated	2.938	0.000599	ABCB9,C4A/C4B,CCL2,CDKN1A,CTSS,FGF7,ICAM1,IFITM1,IRF7,KLF4,LY96,MYC,PIM1,SOCS3,TLR3
TREM1	1.428	transmembrane receptor	Activated	2.931	1.19e-15	ACKR3,ADRB2,ATF3,ATP1B1,CDK1,CENPU,CSF2,CXCL1,CXCL2,CXCL3,CXCL5,CXCL8,CXCR4,DTL,DUSP4,E2F7,EGR1,EIF2AK3,GADD45B,HECW2,HES1,IL1B,IL6,LIF,MAFF,MMP1,MT1E,NPC1,NR4A2,OSGIN1,PHLDA1,PLCXD1,PTGS2,RRAD,TFPI2,THBS1,TMPO
EGF	-0.245	growth factor	Activated	2.924	4.69e-07	BIRC5,CCL2,CEBPB,CEBPD,CXCL8,DUSP1,DUSP5,DUSP6,EGR1,FOS,IL6,MYC,PTGS2,SNAI2,TFPI2,VEGFA
IKBKE	-0.248	kinase	Activated	2.918	5.61e-07	ATF4,BIRC3,CXCL8,ENO3,IL1A,IL6,IRF7,MYC,NFKBIA,PDK4,PTGS2,PYGL
PRKAA1	0.018	kinase	Activated	2.891	4.58e-06	ACKR3,BIRC3,CDKN1A,CENPF,CLU,DDIT3,ERN1,FKBP5,FOXM1,IL6,RGS2,RND3
MFAP5	-0.676	other	Activated	2.891	1.92e-06	DLL4,DUSP1,ESPL1,FAM111B,FBXO5,IL24,ITGB3,KIF11,KIF4A,RAD51AP1,SPON2,UBE2C
Lymphotoxin	NA	complex	Activated	2.813	2.74e-09	CCL2,CSF2,ICAM1,IL1A,IL1B,IL6,MMP1,MMP3
Jnk	NA	group	Activated	2.794	7.41e-11	BCL2L11,BIRC3,BIRC5,BRCA1,CCL2,CXCL8,DKK1,DUSP1,FOSB,GDF15,GJA1,ICAM1,IL1A,IL1B,IL6,JUND,MMP1,MMP3,PTGS2,TIMP1,VCAN,ZFP36
PALMD	1.766	other	Activated	2.784	1.4e-05	BMP2,CCL2,CXCL2,HK2,ICAM1,IL1B,IL6,TNFAIP3
Ap1	NA	complex	Activated	2.755	9.69e-05	CXCL8,DUSP6,IGFBP3,IL1A,IL6,ITGA2,MMP1,MT2A,MYC
THEM6	-0.013	other	Activated	2.747	9.36e-05	ATF3,ATF4,DDIT3,HERPUD1,MSMO1,PRKAA2,SQLE,WIPI1
STAT3	0.588	transcription regulator	Activated	2.708	3.27e-14	ANGPTL4,BCL6,BIRC5,BNIP3L,CASP4,CCL2,CDKN1A,CXCL3,CXCL6,CXCL8,DDIT3,DKK1,DNMT1,E2F7,EME1,EPAS1,FOS,HAS2,HK2,IL1B,IL6,JUNB,LIF,MXI1,MYC,NAMPT,NDRG1,NFKBIZ,NR4A2,PIM1,PRDM1,PTGS2,PTTG1,PTX3,SMAD7,SNAI2,SOCS3,TIMP1,VCAN,VEGFA,VIM
ASPSCR1-TFE3	NA	fusion gene/product	Activated	2.673	0.000163	ADGRG1,BHLHE40,EPAS1,GABARAPL1,GDF15,MAFF,OLFML2A,RRAGD,SLC19A2,SOD2,SUV39H1,UPP1,WBP2,WIPI1
KDM3B	-0.26	enzyme	Activated	2.673	1.21e-07	CDC20,CIT,CKAP2,DAPK1,DEPDC1,DLGAP5,GTSE1,HJURP,KIF18B,KNL1,NCAPG,RACGAP1,SDCBP2,SORL1,SPAG5,STMN1
IGF1	NA	growth factor	Activated	2.66	6.02e-07	BBC3,BCL2L11,BHLHE40,BIRC5,BMP2,CDKN1A,CXCL8,DDIT3,FOS,IGF2,IGFBP3,IRS2,VEGFA,VIM
OSCAR	0.223	other	Activated	2.646	0.000619	CXCL1,CXCL2,CXCL3,CXCL5,CXCL8,ICAM1,IL1A
IL1	NA	group	Activated	2.63	8.42e-06	CCL2,CXCL8,FOS,IL6,MMP1,MMP3,PTGS2
MAP3K14	-0.252	kinase	Activated	2.626	7.39e-05	BIRC3,CXCL8,ICAM1,IL1A,IL6,NFKBIA,PLA2G4A,TNFAIP6
EIF2AK2	0.027	kinase	Activated	2.618	3.91e-07	ATF4,BHLHE40,BRIP1,CEBPD,CXCL8,DDIT3,FOS,IFITM1,IL6,IRS2,NFKBIA,NNMT,SOD2,TNFAIP3
TNFSF14	0.735	cytokine	Activated	2.612	2.73e-05	BIRC3,CSF2,CXCL1,CXCL3,CXCL5,ICAM1,IL6
TERT	-0.464	enzyme	Activated	2.605	2.03e-08	AR,ATF3,BIRC5,CAV1,CDKN1A,CXCL8,FGF2,IL1B,IL6,KLF4,MMP1,MMP3,MYC,NFKBIA,SOD2,VIM
S100A8	1.189	other	Activated	2.596	8.42e-06	CCL2,CXCL8,IL1A,IL1B,IL6,MYC,SOCS3
TGFA	2.172	growth factor	Activated	2.587	1.07e-06	CEBPB,CSF2,CXCL8,IL6,PTGS2,VEGFA,VIM
IL31	-0.045	other	Activated	2.575	5.55e-07	CCL2,CCNB1,CDK1,IL33,IL6,JUNB,MCM4
IL4	NA	cytokine	Activated	2.535	0.000356	CCL2,CDKN1A,CSF2,CXCL8,CXCR4,ICAM1,IL1B,IL32,IL6,KDM6B,KITLG,KLF4,MMP1,PIM1,PRDM1,VEGFA
IL6	5.317	cytokine	Activated	2.533	3.12e-07	ABCA1,BBC3,BIRC5,C3,CCL2,CDKN1A,CEBPD,CLU,DCN,E2F1,E2F2,FOS,IL6,JUNB,LY96,MYC,NFKBIA,PTGS2,SOCS3,THBS1,TIMP1,VEGFA
EZH2	-1.396	transcription regulator	Activated	2.519	3.12e-09	ACKR3,ADRB2,BIRC3,C3,CCNE2,CDKN1A,CEMIP,CHRM3,CSF2,CXCL1,CXCL2,CXCL8,CXCR4,CYP1B1,DKK1,DNMT1,DUSP5,EFNA1,EGR1,GABRA2,GDF15,IL24,IL6,KCNK1,MYC,NCOA7,NFKBIA,PKMYT1,PLA2G4A,PTGS2,RASSF9,VEGFA
EGFR	-0.532	kinase	Activated	2.5	7.46e-13	AR,BCL2L11,CAV1,CCL2,CEBPB,CSF2,CXCL8,DDIT3,E2F1,E2F2,EGR1,FOS,HERPUD1,HK2,ICAM1,IGFBP3,IL6,ITGA2,MMP1,MYBL2,MYC,NFKBIA,PTGS2,PTPRE,SLC7A11,VEGFA,VIM
Cdk	NA	group	Activated	2.49	6.73e-08	CCL2,CXCL2,CXCL8,DDIT4,DUSP1,HASPIN,IL6,MYC,PHLDA1,RGS2
PPARD	0.11	ligand-dependent nuclear receptor	Activated	2.464	7.09e-10	ABCA1,ANGPTL4,BIRC5,CEBPB,CH25H,CXCL1,CXCL2,CXCL3,CXCL8,EGR1,GLI2,IL6,NR4A2,NR4A3,PDK4,PLIN2,PTGS2,RORA,TNFAIP3,VEGFA
SPI1	0.136	transcription regulator	Activated	2.46	3.75e-08	CCNA2,CCNB1,CCNB2,CCNE2,CDKN1A,CTSS,DUSP6,E2F1,E2F2,FTH1,IFITM1,IL1B,IL24,IRF7,MME,MT1E,MT1X,MT2A,PRDM1,VIM
ADORA3	NA	G-protein coupled receptor	Activated	2.449	4.89e-05	CCL2,CSF2,CXCL3,CXCL8,IL24,VEGFA
HCAR2	1.506	G-protein coupled receptor	Activated	2.449	6.6e-06	CCNE2,IQGAP3,KIF14,KIF20A,PLK1,PLK4
LGALS8	0.676	other	Activated	2.449	6.76e-07	CCL2,CSF2,CXCL1,CXCL3,CXCL8,IL6
GNA13	0.726	enzyme	Activated	2.433	3.17e-09	CXCL1,CXCL2,CXCL3,CXCL5,CXCL6,CXCL8,VEGFA
TNFRSF1A	0.231	transmembrane receptor	Activated	2.428	0.000147	CCL2,CDKN1A,CXCL1,CXCL8,IL1B,SOD2
TNFSF12	0.259	cytokine	Activated	2.418	6.76e-07	CCL2,CXCL8,ICAM1,IL6,MMP1,MMP3
IKBKB	0.466	kinase	Activated	2.417	2.62e-05	BIRC3,CBLB,CCL2,CXCL8,ICAM1,IL1B,IL6,PLA2G4A,RELB
NFKB1	0.369	transcription regulator	Activated	2.417	1.76e-14	BHLHE40,CASP4,CCL2,CXCL1,CXCL2,CXCL3,CXCL8,DLL4,DUSP1,E2F7,EHF,EPAS1,FANCD2,FOSB,HAS2,IL1B,IL6,MYC,NAMPT,NFKBIA,NR4A2,NR4A3,PI3,PIM1,PTGS2,PTX3,RELB,SNAI2,SOD2,VEGFA
TCIM	2.505	other	Activated	2.415	6.1e-08	CXCL1,CXCL8,ICAM1,IL1A,IL6,PTGS2
METTL3	-0.018	enzyme	Activated	2.415	0.00036	CCL2,ICAM1,IL1B,IL6,SERPINE2,TIMP1
IL2	NA	cytokine	Activated	2.414	2.14e-12	BIRC3,BMP2,CARD6,CBLB,CCL2,CCNE2,CDC25A,CDC6,CDKN1A,CDKN2C,CSF2,CSRNP1,CXCL8,DAPK1,DUSP4,DUSP6,FGF2,FGF7,GADD45B,HK2,HSPA1A/HSPA1B,IER3,IL1A,IL1B,IL24,JUND,LIF,MYC,PHLDA1,PIM1,POLE2,PRDM1,RGCC,RHOB,TNFAIP8,TNFRSF21,TRIB3,VEGFA
CGAS	-0.23	enzyme	Activated	2.412	0.00036	CDKN1A,CSF2,CXCL8,IL1A,IL1B,IL6
Fcer1	NA	complex	Activated	2.41	0.000759	CCL2,CSF2,CXCL3,CXCL8,IL1B,IL6
CD14	1.9	transmembrane receptor	Activated	2.401	0.000105	CCL2,ICAM1,IL1B,IL6,PTGS2,TLR2
S100A9	0.875	other	Activated	2.4	6.6e-06	CXCL8,IL1B,IL6,MMP1,MYC,SOCS3
F7	-0.045	peptidase	Activated	2.396	4.22e-10	AR,CXCL2,CXCL8,EGR1,FGF5,FOS,IL1B,LIF,MYC,RND3,VEGFA,ZFP36
MYD88	-0.102	other	Activated	2.396	0.000949	CCL2,CXCL1,CXCL8,IL1B,IL32,IL6
EIF2AK3	1.22	kinase	Activated	2.391	1.98e-05	ATF4,BCL2L11,DDIT3,FGF2,PRDM1,VEGFA
MIF	0.033	cytokine	Activated	2.38	0.000468	CXCL8,FOS,IL1B,MMP1,MMP3,TIMP1
NEDD9	0.568	other	Activated	2.335	5.66e-06	ANKRD37,BHLHE40,BMP2,DDIT4,FOS,GDF15,ITGA2,PLIN2,PPP1R3B,VIM
C10orf99	-0.09	cytokine	Activated	2.333	6.45e-05	COQ2,CSF2,CXCL1,IL1B,IL24,IL6,MAFF,RELB,SOCS3
CAMP	NA	other	Activated	2.328	1.55e-05	CCL2,CSF2,CXCL1,CXCL8,FGF2,ICAM1,IL1A,IL1B,IL6,SNAI2,TLR2
LDL	NA	complex	Activated	2.325	3.71e-06	ABCA1,BCL2L11,C3,CXCL8,DDIT3,DUSP1,HSPA6,IL1B,NAMPT,NPC1,PLIN2,VNN1
OSM	1.097	cytokine	Activated	2.324	5.77e-05	CCL2,CDKN1A,FOS,IL1B,IL6,OSMR,SOCS3,VEGFA
MAPK14	-0.299	kinase	Activated	2.286	3.64e-08	CCL2,CXCL1,CXCL2,CXCL3,CXCL5,CXCL6,CXCL8,DKK1,FOS,ICAM1,ITGB8,PTGS2,TLR2
CUX1	0.279	transcription regulator	Activated	2.236	4.24e-06	CXCL1,CXCL2,CXCL3,CXCL6,CXCL8,H4C14,MYC,POLA1,SNAI2,THBS1,VIM
LINC01139	0.067	other	Activated	2.236	4.14e-05	ANGPTL4,ANKRD37,BHLHE40,EGR1,IGFBP3
E2F4	-0.045	transcription regulator	Activated	2.236	1.5e-39	ANLN,ASF1B,AURKB,BARD1,BRCA1,CCNA2,CCNB2,CCNE2,CDC25A,CDC25C,CDC6,CDCA3,CDCA4,CDK1,CDKN1A,CDKN2C,CENPA,CENPE,DHFR,E2F1,E2F2,FEN1,FGF7,GINS1,H3C4,HMGB3,HMMR,KIF22,KIF4A,MCM10,MCM3,MCM5,MCM6,MKI67,MYBL2,MYC,NDC80,NEK2,ORC1,PCLAF,PCNA,PLK1,POLA1,POLA2,PRC1,PRKDC,PTTG1,RAD51,RAD51AP1,RAD54L,RBL1,RFC2,RRM1,RRM2,SMC2,SMC4,TK1,TMPO,TOP2A,TTK,UBE2T
MKNK1	-0.178	kinase	Activated	2.236	0.00012	ANGPTL4,MMP1,MMP3,MYC,PLA2G4A
GPAT4	-0.2	enzyme	Activated	2.236	4.14e-05	ATF3,ATF4,DDIT3,EIF2AK3,ERN1
DGKA	-0.463	kinase	Activated	2.236	4.14e-05	CCL2,CSF2,CXCL2,CXCL8,IL1B
ACTN4	-0.674	transcription regulator	Activated	2.236	0.00012	ANGPTL4,CCL2,CXCL8,DCN,IL1B
MIR31HG	0.31	other	Activated	2.229	2.37e-10	CDKN1A,CXCL1,CXCL2,CXCL5,CXCL8,FGF2,IL1B,IL6,MMP1,MMP3,NRG1,TIMP1
INSIG1	1.086	other	Activated	2.219	9.93e-06	ATF3,ATF4,DDIT3,ERN1,TRIB3
TRAF6	0.136	enzyme	Activated	2.219	0.000407	CCL2,CSF2,CXCL8,IL1B,IL6
FOS	2.501	transcription regulator	Activated	2.214	2.12e-11	ATF3,CASP4,CCL2,CXCL3,CXCL8,E2F7,EPAS1,FTH1,GJA1,HAS2,HK2,ICAM1,IL1A,IL1B,MMP1,MMP3,MYC,NAMPT,PARD6B,PIM1,PTGS2,SNAI2,VEGFA
TLR6	0.609	transmembrane receptor	Activated	2.213	0.000188	ATF3,CSF2,CXCL8,IL1B,IL6
PLG	NA	peptidase	Activated	2.204	7.3e-05	CCL2,IL1A,IL1B,IL6,PTGS2
TLR1	0.652	transmembrane receptor	Activated	2.2	0.000282	CSF2,CXCL8,IL1B,IL6,TNFAIP3
FAT1	-0.017	other	Activated	2.2	0.000407	IL1B,IL6,MMP3,PTGS2,VIM
BTK	-0.102	kinase	Activated	2.191	3e-06	BBC3,CDC25A,CDKN1A,CXCL8,CXCR4,E2F1,IFITM1,IL1A,IL1B,IL6,MYC,PIM1
TIFA	0.306	other	Activated	2.178	4.4e-08	CCL2,CSF2,CXCL3,CXCL8,ICAM1,IL6,NFKBIA,TNFAIP3
FCGR2A	0.825	transmembrane receptor	Activated	2.172	0.00057	CCL2,CXCL8,IL1B,IL6,VEGFA
NOX4	-0.044	enzyme	Activated	2.158	3.41e-05	BCL2L11,CCL2,CDKN1A,CXCL8,EPAS1,HK2,ICAM1,VEGFA
CYB561A3	-0.486	enzyme	Activated	2.157	5.44e-07	ABCA1,DUSP5,FTH1,FTL,HSPA1A/HSPA1B,HSPA6,MT1X,MT2A
MYO6	0.204	other	Activated	2.138	1.68e-05	ARC,ARL5B,ATF3,DUSP1,DUSP5,DUSP6,GAB2,GLRX,IER3,ITGB3,KLF9,MXRA8,NFKBIZ,RHOB
NORAD	0.873	other	Activated	2.137	1.56e-06	BHLHE40,CHST11,DDIT3,GADD45B,IGFBP3,IL32,JUNB,RHOB,SDC1,SMAD6,THBS1
CTLA4	NA	transmembrane receptor	Activated	2.121	1.4e-05	CCNA2,CXCL8,H3C2,H3C7,KPNA2,MKI67,TOP2A,TPX2
EGR1	1.394	transcription regulator	Activated	2.066	9.37e-07	ATF3,BCL2L11,CAV1,CDKN1A,CXCL8,GDF15,IGF2,NDRG1,SNAI2,SOD2,THBS1,VEGFA
EP300	0.388	transcription regulator	Activated	2.066	1.18e-12	AR,AXL,BBC3,BIRC5,CA12,CCL2,CDC25A,CDKN1A,CXCL8,CXCR4,DUSP1,DUSP4,E2F1,FOS,HK2,MKI67,MMP1,MYC,NABP1,NFKBIA,PIM1,PLA2G4A,PTGS2,SMAD6,SOD2,TLR2,UBE2C
IL17F	-0.261	cytokine	Activated	2.043	1.16e-07	CCL2,CXCL1,CXCL5,CXCL8,CXCR4,IL32,IL6
MAP2K1/2	NA	group	Activated	2.033	9.44e-12	ATF3,BCL2L11,C3,CDK1,DDIT3,DUSP1,DUSP4,EGR1,FOS,HERPUD1,HK2,IL1B,MYC,PCNA,PHLDA1,RRM1,VEGFA,VIM
PI3K (complex)	NA	complex	Activated	2.023	4.06e-07	CCNB1,CEBPB,CXCL8,DLL4,GLI2,IL1B,IL6,MYC,NR4A2,PRDM1,PTGS2,RGS2,RND3,TNFAIP3,VEGFA
F2	0.237	peptidase	Activated	2.02	1.44e-06	CXCL8,CXCR4,EGR1,ICAM1,IL6,MMP1,PTGS2,TFPI2
IRF3	0.263	transcription regulator	Activated	2.012	0.000765	CCL2,CXCL8,IL6,IRF7,MMP3,SNAI2,TLR3,VIM
TPR	0.484	other	Activated	2	2.1e-05	CXCL8,IL1A,IL1B,IL6
RBL2	0.484	other	Activated	2	2.62e-14	AURKB,BRCA1,BUB1,CCNB1,CDC25A,CDC6,CDK1,CDKN1A,DHFR,E2F1,MYBL2,MYC,PCNA,RBL1,RRM2,TYMS
IKBKB-DT	0.32	other	Activated	2	0.000264	CXCL8,IL1A,IL6,MYC
S100A7	-0.034	other	Activated	2	2.1e-05	CSF2,CXCL1,CXCL8,IL1A
B4GALT6	-0.15	enzyme	Activated	2	6.08e-05	CCL2,IL6,PTGS2,TLR2
CYBA	-0.356	enzyme	Activated	2	6.08e-05	CDKN1A,EPAS1,PIM1,SOD2
YAP1	0.072	transcription regulator	Inhibited	-1,386	3.91e-20	ANLN,AURKB,BCL2L11,BIRC5,CAVIN2,CCNA2,CCNB1,CDC20,CDKN1A,CIT,CXCL8,DIAPH3,E2F1,FOXM1,IL1A,IL1B,IL6,KIF23,LMNB1,NEK2,PLK1,PPP1R3B,PTGS2,RRM1,RRM2,SNAI2,THBS1,TK1,TP73,TYMS,VIM
MNT	1.086	transcription regulator	Inhibited	-2	0.000457	BCL6,DDIT3,FBXO32,GADD45B
MAX	0.508	transcription regulator	Inhibited	-2	4.18e-05	BCL6,CDC25A,DDIT3,DHFR,E2F1,FBXO32,GADD45B,MYC,UBE2C
TNFRSF18	0.125	transmembrane receptor	Inhibited	-2	6.08e-05	CCL2,CXCL8,ICAM1,IL6
RNF20	0.026	enzyme	Inhibited	-2	0.000457	FOS,MYC,NR4A2,RHOB
PELP1	0.014	other	Inhibited	-2	0.000157	ANGPTL4,BMP2,CDC42EP5,CDKN1A,CXCL1,CXCL8,FMN2,IL1A,IL1B,KYNU,MYC,NDRG1,PI3,PTGS2,SESN2,SLPI
PCM1	-0.102	other	Inhibited	-2	0.000137	CDKN1A,MCM3,MKI67,PCNA
HELLS	-2.113	enzyme	Inhibited	-2	3.28e-06	CCNA2,CCNB1,CDC6,E2F1,MCM4,PCNA,RBL1
CDK19	0.035	kinase	Inhibited	-2.034	2.52e-07	ATF3,CDKN1A,CLU,CXCL1,CXCL2,CXCL8,DDB2,DDIT4,FGF5,IL1A,LIF,MXD1,OSGIN1,PPP1R15A,SAT1,SDC1,SLC7A11,TRIB3,UPP1,ZFP36L1
MYC	1.382	transcription regulator	Inhibited	-2.049	1.92e-09	AXL,BBC3,BCL6,CAV1,CCNB1,CDC25A,CDC7,CDKN1A,CLU,DDB2,DDIT3,DNMT1,E2F1,E2F2,EZH2,FBXO32,FKBP5,FOXM1,GADD45B,GCLC,GJA1,H4C14,HES1,HK2,IRF7,MCM2,MNT,MXI1,MYC,NFKBIA,PCNA,PDGFRB,PHF21A,PRR11,RAD51,SAT1,SERPINE2,SHMT1,TYMS,UBE2C,VEGFA,XRCC3
ZNF217	0.119	transcription regulator	Inhibited	-2.121	0.000584	ASF1B,ATAD2,CCL2,CCNE2,CENPK,IGFBP3,MYC,NLGN1,SLC6A15,ZHX2,ZNF367
NLRP12	-0.175	other	Inhibited	-2.187	9.93e-06	CXCL6,CXCL8,CXCR4,IL1B,IL6
mir-29	NA	microRNA	Inhibited	-2.2	0.00057	ANGPTL4,KLF4,TNFAIP3,VEGFA,ZFP36L1
LETMD1	0.409	other	Inhibited	-2.214	2.15e-05	CCL2,CXCL8,IL1B,IL6,PTGS2
WWTR1	0.1	transcription regulator	Inhibited	-2.221	2.65e-11	CCNA2,CDKN1A,CXCL8,HES1,IL1A,IL1B,IL6,IRF7,ITGB8,RRM1,RRM2,SMAD7,THY1,TK1,TYMS
26s Proteasome	NA	complex	Inhibited	-2.231	4e-09	BCL2L11,BIRC3,BRCA2,CCL2,CCNA2,CCNE2,CDC25A,CDC6,CDK1,CDKN1A,CENPE,CXCL8,EXO1,JUNB,KIF23,MYC,POLA1,SQSTM1,TOP2A,WIPI1
COPA	0.703	transporter	Inhibited	-2.236	7.3e-05	CXCL8,EIF2AK3,IL1A,IL1B,IL6
PPP2R5C	-0.101	other	Inhibited	-2.236	0.00057	BCL2L11,BIRC3,CXCL8,RELB,TNFAIP3
SIN3A	-0.29	transcription regulator	Inhibited	-2.236	0.00021	BCL6,DDIT3,FBXO32,GADD45B,MYC,PTGS2,SMAD7
KLF5	0.517	transcription regulator	Inhibited	-2.249	1.98e-06	BIRC5,CDKN1A,CDT1,CEBPD,CSRNP1,CXCL6,CXCR4,DUSP1,IL1B,MAFF,MYC,NFKBIZ,SMAD7,ZFP36L1
ESR1	-0.075	ligand-dependent nuclear receptor	Inhibited	-2.25	4.01e-28	ABCA3,ACKR3,ASPM,BIRC5,BMP2,BRCA1,C3,C5,CA12,CAV1,CAV2,CCL2,CCNA2,CDK1,CDKN1A,CDKN3,CEBPB,CEBPD,CENPA,CENPF,CENPM,CENPU,CP,CSF2,CTSS,CXCL3,CXCL8,CYP1B1,DDIT4,DLL1,EFNA1,FOS,FOXC1,FOXM1,GJA1,HELLS,HES1,IER3,IFITM1,IL1A,IL6,KIF23,KLHL24,KNL1,LINC00342,MKI67,MME,MMP1,MYC,NCAPG,NCAPH,NR1D1,NRCAM,PBK,PHF19,PIMREG,PLK4,POLA1,PTGS2,PTTG1,PTX3,SHANK2,SLC39A8,SLC7A11,SLC7A2,SMAD6,SMC4,SNAI2,TBCD,TM4SF1,TM…
NEUROG1	NA	transcription regulator	Inhibited	-2.309	1.45e-05	C3,CAVIN2,CEMIP,CXCL1,EPAS1,HAS2,IL6,ITGB3,LRIG1,RIPOR2,SQOR,THBS1
IMMT	-0.191	other	Inhibited	-2.345	5.21e-05	AXL,CXCL1,CXCL2,CXCL3,CXCL6,CXCL8,IGFBP3,IL6,KITLG
CCDC50	0.136	other	Inhibited	-2.349	6.1e-08	CXCL2,CXCL3,CXCL8,IL1A,IL1B,IL6
GLI1	-0.496	transcription regulator	Inhibited	-2.371	1.9e-18	AKR1C1/AKR1C2,APOBEC3B,ARC,ASPM,ATAD2,ATF3,BBC3,BCL2L11,BCL6,BIRC3,C5,CA12,CAV1,CAV2,CDKN1A,CLMN,CSRNP1,CXCL8,DUSP4,DUSP5,DUSP6,EGR1,FOS,GADD45B,GAS2L3,GLI2,GSTA4,H1-0,HES1,HIVEP2,HRCT1,IER3,IFITM1,IL33,IQGAP3,KBTBD8,KDM5B,KDM7A,KITLG,KLF4,KLF9,KNL1,LIF,LZTS1,MAFF,MCM4,MKI67,MT1X,MT2A,NEURL1B,NREP,NRG1,PCDH18,PDK4,PGM2L1,PIM1,PTGS2,PTTG1,SAT1,SGO2,SOCS3,SOWAHC,TIMP1,TM4SF1,TNFAIP8L1,VEGFA,VMP1,ZF…
SCD	0.635	enzyme	Inhibited	-2.377	6.6e-06	ATF3,CEBPB,CXCL3,CXCL8,DDIT3,HERPUD1
NELFE	0.051	other	Inhibited	-2.383	3.17e-09	CCNB2,CCNE2,CXCL8,DLGAP5,JUNB,MYBL2,TOP2A
IL37	-1.256	cytokine	Inhibited	-2.385	1.18e-05	BMP2,CSF2,CXCL8,IL1A,IL1B,IL6
ZNF281	0.699	transcription regulator	Inhibited	-2.414	3.44e-06	BLM,FANCA,FANCD2,FANCG,XRCC2,XRCC3
PDCD4	0.887	other	Inhibited	-2.425	1.98e-05	ARF4,IL1B,IL6,MMP3,MYC,PTGS2
NELFA	0.306	other	Inhibited	-2.449	1.62e-10	CCNB2,CCNE2,CDKN1A,CYP1B1,DLGAP5,JUNB,MYBL2,TOP2A
EIF4G1	-0.086	translation regulator	Inhibited	-2.449	0.000468	BIRC5,BRCA1,BRCA2,RAD51,RFC2,RFC5
NELFCD	-0.136	other	Inhibited	-2.449	6.1e-08	CCNB2,CCNE2,DLGAP5,JUNB,MYBL2,TOP2A
HNRNPAB	-0.643	enzyme	Inhibited	-2.449	1.62e-06	AURKB,CDC20,CDC45,CDT1,PKMYT1,UHRF1
LAS1L	-0.327	other	Inhibited	-2.496	3.04e-06	ANGPTL4,CCNE2,CDC25A,CDKN1A,CEMIP,DUSP6,E2F2,EXO1,MCM10,MXI1,PKMYT1,SESN2,WIPI1
ERBB2	-0.191	kinase	Inhibited	-2.514	3.25e-56	ANGPTL4,AR,ASPM,BARD1,BHLHE40,BIRC5,BRIP1,BUB1,BUB1B,CCL2,CCNA2,CCNB1,CCNB2,CCNE2,CDC20,CDC25A,CDC25C,CDC37L1,CDC45,CDC6,CDC7,CDCA3,CDCA4,CDCA5,CDCA7,CDCA8,CDK1,CDKN1A,CDKN2C,CDKN3,CDT1,CEBPB,CENPA,CENPE,CENPF,CHD7,CXCL8,DHFR,DSE,E2F1,E2F2,E2F5,E2F7,E2F8,ESPL1,FOS,GINS1,GINS2,GINS4,HES1,ICAM1,IL1A,IL6,ITGA2,JUNB,KDM5B,LIG1,MCM10,MCM2,MCM3,MCM4,MCM5,MCM6,MCM8,MKI67,MME,MMP1,MXD3,MYBL1,MYBL2,MYC,NC…
JAG2	0.279	growth factor	Inhibited	-2.55	7.11e-07	BCL6,C3,CEBPB,CXCL1,CXCL3,CXCL5,CXCL6,IL1A,IL1B,IL6
E2F3	-0.192	transcription regulator	Inhibited	-2.557	9.09e-26	AKR1C1/AKR1C2,CA12,CAV2,CCNA2,CCNB1,CDC25A,CDC6,CDCA3,CDK1,CXCL1,E2F1,E2F2,H2AW,H2BC11,H3C4,H3C6,H4C2,HOXB9,IGF2,MCM4,MT1X,MYBL2,MYC,NCAPG2,NECTIN1,NUCKS1,PCLAF,PCNA,PLK1,POLA1,PTTG1,RBL1,RRM2,TENT5A,THBS1,TK1,TMPO,TP73,TPX2,UBE2C
CCNK	0.325	kinase	Inhibited	-2.563	0.000333	BRCA1,FANCD2,FANCI,POLA2,RFC5,TIMELESS,UBE2T
STK11	0.029	kinase	Inhibited	-2.602	6.89e-06	CCL2,CCNA2,CXCL1,CXCL2,CXCL3,CXCL5,CXCL8,IL6,MYC
SUPT20H	0.002	other	Inhibited	-2.63	5.3e-05	BCL6,BIRC3,CSF2,CXCL8,IL1B,IL6,NFKBIA
TAB1	-0.169	enzyme	Inhibited	-2.63	5.3e-05	BIRC3,CH25H,CXCL8,IL1B,IL6,IRF7,RGS2
MYB	-0.97	transcription regulator	Inhibited	-2.641	2.65e-08	AURKA,BIRC5,CCNB1,CXCR4,EZH2,FOXM1,KLF4,MMP3,MYC,PCNA,POLA1,SNAI2,VIM
MDM2	0.198	transcription regulator	Inhibited	-2.751	8.67e-07	CCNA2,CCNE2,CDKN1A,CXCL8,DNMT1,E2F1,EZH2,GDF15,HBP1,MCM6,THBS1,TIMP1,TP73
TFAP2A	2.157	transcription regulator	Inhibited	-2.758	2.05e-09	ABCA1,BIRC3,BIRC5,CDKN1A,CXCL1,CXCL2,E2F1,E2F2,E2F8,EZH2,ITGBL1,PAG1,RAD51,RRM2,SOD2,TYMS,VEGFA
HSPB1	-0.097	other	Inhibited	-2.8	9.05e-08	CCNA2,CCNB1,CCNB2,CDC25C,CDCA3,CDK1,CXCL8,IL1A
CBX7	0.715	other	Inhibited	-2.828	1.01e-05	ALDH1A3,BMP2,CTSS,CXCL8,CYP1B1,GDF15,KYNU,PRDM1
HNF1A-AS1	-0.15	other	Inhibited	-2.828	9.02e-07	BIRC5,CEP55,HJURP,KIF22,KIF2C,NCAPG,NEK2,UBE2C
MYBL2	-1.506	transcription regulator	Inhibited	-2.961	3.27e-11	AURKA,BIRC5,BUB1,CCNA2,CCNB1,CDK1,CENPE,FOXM1,PLK1,UBE2C
TRIM3	-0.581	enzyme	Inhibited	-3	2.85e-08	CXCL3,CXCL5,CXCL6,CXCL8,FGF2,IL1B,IL6,MMP3,VEGFA
BTG2	0.999	transcription regulator	Inhibited	-3.008	9.34e-13	BRCA1,CCL2,CSF2,CXCL1,CXCL2,CXCL3,CXCL8,IL1A,IL1B,IL6,MMP1,MMP3,SOD2,TIMP1
RB1	-0.088	transcription regulator	Inhibited	-3.028	1.93e-28	ATF3,BCL2L11,BIRC5,BRCA1,CASP4,CCNA2,CCNB1,CCNL1,CDC25A,CDC6,CDKN1A,CRADD,DHFR,DUSP1,E2F1,EGR1,FOS,FOSB,GADD45B,H2BC11,HES1,IL6,IRS2,JUNB,MCM6,MXD1,MYBL2,MYC,NR4A2,NR4A3,PCLAF,PCNA,PER1,PLK1,PPP1R15A,PTTG1,RAD51,RBL1,RELB,RHOB,RRM2,TP73,TYMS,VEGFA,ZFP36
HLX	1.132	transcription regulator	Inhibited	-3.132	2.56e-08	BMP2,CCNB1,CTSS,CXCL8,CYP1B1,EGR1,GDF15,KYNU,MYC,PRDM1
PCLAF	-1.198	other	Inhibited	-3.317	2.02e-14	AURKA,BUB1,CCNB1,CDKN1A,CENPE,FOXM1,KIF4A,NEK2,PLK1,TOP2A,UBE2C
RNF187	-0.008	enzyme	Inhibited	-3.422	4.32e-05	ATF3,BHLHE40,CDK1,CDKN1A,CXCL1,CYP1B1,DUSP4,IL6,KLF4,SLC30A1,SOD2,ZFP36,ZFP36L1
Hdac	NA	group	Inhibited	-3.424	3.42e-08	ARC,ATF3,BCL6,BIRC5,CXCL8,DDIT3,EGR1,FBXO32,FOS,GADD45B,IGFBP3,IL1B,IL6,KLF9,MT1E
E2f	NA	group	Inhibited	-3.464	3.68e-27	CAV1,CDC25C,CDC45,CDC6,CDC7,CDK1,CENPO,E2F2,EPAS1,FANCD2,GAS2L1,GINS2,H2AC11,H2AC4,H2BC11,H3C2,H4C14,LIG1,MCM10,MCM2,MCM5,MYBL2,NASP,NUSAP1,OIP5,POLA2,PRR11,RAD51,RBL1,RRM2,TPX2,TTK,TYMS,UBE2C,WDR76
H2AZ1	-0.553	other	Inhibited	-3.5	5.58e-21	AURKB,BIRC5,CDCA5,CDCA8,CDKN1A,CEP55,CKAP2L,DLGAP5,E2F2,E2F8,FOXM1,GINS2,MCM2,MKI67,MYBL2,MYC,PLK1,SPC25,TACC3,TOP2A,TPX2,TROAP
COL18A1	-0.917	other	Inhibited	-3.5	3.26e-08	CCL2,CDKN2C,DDIT4,EFNA1,FGF2,FOS,ICAM1,IL6,ITGB3,JUNB,MMP1,MYC,PTGS2,THBS1,TNFRSF21,VEGFA
IL1RN	-0.361	cytokine	Inhibited	-3.542	3.75e-05	ATF3,CHAC1,CTSS,CXCL8,GJA1,ICAM1,IL1A,IL32,IL6,IRF7,MMP1,PTGS2,RIPK2
LIN9	-0.897	other	Inhibited	-3.569	1.77e-15	AURKA,BIRC5,BUB1,CCNA2,CCNB1,CDK1,CDKN1A,CENPE,CEP55,DLGAP5,PLK1,TMPO,UBE2C
S100A6	0.131	transporter	Inhibited	-3.606	3.95e-11	ATF3,AURKA,CDKN3,CENPA,CXCL2,CXCL8,DEPDC1,NCAPH,NEK2,PBK,TMPO,TNFAIP3,TYMS
ZNF768	0.188	other	Inhibited	-4.123	6.93e-20	AURKA,AURKB,BRCA1,CCL2,CCNB1,CCNB2,CDC20,CDC45,CDK1,CSF2,EZH2,ICAM1,IL6,MYBL2,NUSAP1,PCNA,PLK1,TOP2A
TAL1	-0.01	transcription regulator	Inhibited	-4.2	4.19e-10	ADGRG1,ASPM,BCL6,BUB1,C3,CCNB1,CDKN3,CENPU,CHST11,DSCC1,ERG,GINS1,HELLS,HMGB3,ICAM1,KIF14,KIF15,KIF20A,LRR1,LYST,MCM2,MCM4,MELK,MYC,NCAPG,NFKBIZ,NR4A3,OIP5,PTPRU,TMEM156,TNFAIP3,ZC3H12A
RARA	0.554	ligand-dependent nuclear receptor	Inhibited	-4.352	1.94e-13	ASPM,BIRC5,C5,CA12,CCNA2,CDK1,CDKN1A,CDKN3,CENPA,CENPF,CENPM,CENPU,CLMN,CP,CTSS,CXCL5,CXCL8,GDF15,HELLS,KIF23,KNL1,LINC00342,MYC,NCAPG,NCAPH,NCOA3,PBK,PHF19,PIMREG,PLK4,PTTG1,SHANK2,SLC7A11,SMC4,TNFAIP8L1,UBE2T,ZNF367
FOXM1	-1.644	transcription regulator	Inhibited	-4.543	2.02e-25	ASPM,AURKA,AURKB,BIRC5,BRCA2,BUB1B,CAV1,CCNA2,CCNB1,CCNB2,CCNE2,CDC20,CDC25A,CDC25C,CDCA8,CDK1,CDKN1A,CDKN3,CENPA,CENPE,CENPF,EZH2,GTSE1,IL6,KIF20A,KIF2C,MYC,NEK2,NUF2,PCNA,PLK1,PLK4,PRC1,PRR11,PTTG1,STMN1
AREG	4.702	growth factor	Inhibited	-4.702	7.63e-19	ARHGAP11A,AURKB,BIRC5,C3,CCNA2,CCNB1,CCNB2,CCNF,CDC20,CDC45,CDCA8,CENPA,CENPF,FOXM1,HJURP,IQGAP3,ITGB8,KIF14,KIF20A,MKI67,MYBL2,PLK1,PRC1,PTGS2,RRM2,TOP2A
KDM1A	-0.183	enzyme	Inhibited	-4.819	1.09e-15	ASF1B,ATAD2,BLM,BMP2,BRCA1,BRCA2,BRIP1,CCNA2,CDKN1A,CENPF,CENPK,CENPU,CHAF1B,DKK1,DNMT1,E2F8,ELL2,FOXM1,MCM2,MCM3,MCM4,MCM6,MCM8,MYBL2,MYC,PTTG1,RBL1,SMAD7,SUV39H1,TCF19,TIMELESS,TRIP13,UHRF1,VIM,ZNF367
CD3E	NA	transmembrane receptor	Inhibited	-4.899	1.98e-24	BLM,BRCA1,CCNA2,CDC25C,CDC45,CDC6,CDC7,CDT1,CLSPN,DNA2,E2F1,FEN1,GINS1,MCM2,MCM4,MCM5,MCM6,PCNA,PKMYT1,POLE2,PTGS2,RAD51,RFC2,TIMELESS,XRCC2
TNFRSF9	-0.304	transmembrane receptor	Inhibited	-4.899	3.91e-22	BLM,BRCA1,CCNA2,CDC25C,CDC45,CDC6,CDC7,CDT1,CLSPN,DNA2,E2F1,FEN1,GINS1,MCM2,MCM4,MCM5,MCM6,PCNA,PKMYT1,POLE2,RAD51,RFC2,TIMELESS,XRCC2
RABL6	-0.761	other	Inhibited	-5.24	1.19e-29	AURKB,BUB1,BUB1B,CCNA2,CCNB1,CCNE2,CDC25A,CDC25C,CENPF,DAPK1,EZH2,FEN1,HMMR,KIF23,MCM10,MCM2,MCM5,MELK,MYC,NCAPG,NDC80,NEK2,PBK,PLK1,POLA1,POLE2,PRC1,PRIM1,RAD54B,SMAD6,TOP2A,TPX2,TTK,UBE2C,VRK1
MITF	-0.613	transcription regulator	Inhibited	-6.16	1.49e-33	AURKB,BRCA1,CCNB1,CCNF,CDCA3,CDCA8,CDT1,CENPF,CENPH,CENPM,CENPO,CEP55,CHAF1A,CHTF18,CXCL8,EME1,ESPL1,FANCA,FANCG,FBXO32,FOS,HAUS8,KIF20A,KIF4A,KIFC1,LIG1,MCM2,MCM4,MCM5,MCM6,NCAPD2,NCAPD3,NUF2,ORC6,PIF1,PLK1,POLE2,PSMC3IP,RFC5,RMI1,SPAG5,SPC24,SPC25,TACC3,TPX2,UBE2C,UPP1,XRCC3
CKAP2L	-1.35	other	Inhibited	-6.245	3.56e-41	AURKB,BIRC5,BUB1,CCNB1,CCNB2,CDC20,CDCA8,CDK1,CENPA,CENPE,CENPF,CENPH,CENPP,ERCC6L,ESPL1,FBXO5,H2AZ2,KIF20A,KIF23,KIF2C,LMNB1,NCAPD2,NCAPG,NCAPH,NDC80,NEK2,NUF2,PLK1,PLK4,PTTG1,SGO1,SGO2,SKA1,SPC24,SPC25,SPDL1,TMPO,UBE2C,ZWINT
